# Supplementary material for: Identification of Symmetrical RNA Editing Events in the Mitochondria of Salvia miltiorrhiza by Strand-specific RNA Sequencing
Source: Sci Rep. 2017 Feb 10;7:42250. doi: 10.1038/srep42250 (PMC5301482; doi:10.1038/srep42250)
Supplement: Supplementary Dataset 1 [file srep42250-s2.xls]

## Sheet: tissue_distribution_RES_pos_str
Table S3 Tissue distribution of RNA editing sites.
Genomic Position	Flower					Leaf					Root						Expression Type			Strand
	Position	Coverage	Type of Substitution	Frequency	P value	Position	Coverage	Type of Substitution	Frequency	P value	Position	Coverage	Type of Substitution	Frequency	P value	RES name postive strand	Flower	Leaf	Root
2507											2507	5	AC	1	0.0238095	2507-F	0	0	2	Positive
5985	5985	5	AG	1	0.0238095	5985	1	AT	1	1						matR-1845-as	2	1	0	Positive
6016	6016	5	GA	1	0.0238095	6016	1	GA	1	1	6016	1	-	0	1	matR-1814-as	2	1	1	Positive
6055	6055	5	GA	1	0.0238095	6055	6	GA	1	0.00757576	6055	1	GA	1	1	matR-1775-as	2	2	1	Positive
6086						6086	5	GA	1	0.0238095	6086	1	GA	1	1	matR-1744-as	0	1	1	Positive
6122						6122	5	GA	1	0.0238095						matR-1708-as	0	1	0	Positive
6142						6142	3	GA	1	0.2						NA	0	1	0	Positive
6163																NA	0	0	0	Positive
7787																NA	0	0	0	Positive
7798																NA	0	0	0	Positive
8856						8856	2	-	0	1	8856	17	CT	0.47	0.0083426	8856-F	0	1	2	Positive
8979						8979	3	GA	0.67	0.5						NA	0	1	0	Positive
9236	9236	14	GA	1	3.7391e-07	9236	4	GA	0.75	0.242857	9236	10	GA	1	5.9538e-05	mttB-728-as	2	1	2	Positive
9269	9269	4	-	0	1	9269	3	-	0	1	9269	3	GT	0.33	0.8	NA	1	1	1	Positive
9277	9277	3	GA	1	0.2	9277	2	GA	0.5	0.833333	9277	3	GA	0.67	0.5	mttB-687-as	1	1	1	Positive
9282	9282	3	GA	1	0.2	9282	2	GA	1	0.5	9282	3	GA	1	0.2	mttB-682-as	1	1	1	Positive
9333											9333	1	GA	1	1	NA	0	0	1	Positive
9339											9339	1	GA	1	1	NA	0	0	1	Positive
9371																NA	0	0	0	Positive
9395						9395	1	GA	1	1						NA	0	1	0	Positive
9542	9542	4	GA	1	0.0714286	9542	1	-	0	1	9542	7	GA	1	0.002331	mttB-422-as	1	1	2	Positive
9570	9570	4	GA	1	0.0714286	9570	3	-	0	1	9570	7	GA	1	0.002331	mttB-394-as	1	1	2	Positive
9573	9573	4	GA	1	0.0714286	9573	3	-	0	1	9573	6	GA	1	0.00757576	mttB-391-as	1	1	2	Positive
9576	9576	4	GA	1	0.0714286	9576	3	-	0	1	9576	6	GA	1	0.00757576	mttB-388-as	1	1	2	Positive
9582	9582	4	-	0	1	9582	3	-	0	1	9582	7	GA	1	0.002331	mttB-382-as	1	1	2	Positive
9603						9603	2	-	0	1						NA	0	1	0	Positive
9618						9618	2	-	0	1						NA	0	1	0	Positive
9621						9621	2	-	0	1						NA	0	1	0	Positive
10021																NA	0	0	0	Positive
11379																NA	0	0	0	Positive
19260	19260	5	CT	1	0.0238095											19260-F	2	0	0	Positive
19318	19318	5	GA	1	0.0238095	19318	1	-	0	1	19318	1	-	0	1	NA	2	1	1	Positive
19394	19394	4	GA	1	0.0714286	19394	5	GA	1	0.0238095						cob-1084-as	1	1	0	Positive
19463	19463	1	GA	1	1											NA	1	0	0	Positive
19496	19496	1	GA	1	1											NA	1	0	0	Positive
19625	19625	9	GA	1	0.00020568	19625	13	GA	1	1.34608e-06	19625	5	GA	1	0.0238095	cob-853-as	2	2	2	Positive
19910						19910	2	GA	1	0.5	19910	5	GA	1	0.0238095	cob-568-as	0	1	2	Positive
20120						20120	4	GA	1	0.0714286	20120	3	GA	1	0.2	cob-358-as	0	1	1	Positive
20153	20153	1	GA	1	1	20153	2	GA	1	0.5						NA	1	1	0	Positive
20180	20180	1	GA	1	1	20180	2	GA	1	0.5						NA	1	1	0	Positive
21156						21156	10	AG	1	5.9538e-05						21156-F	0	2	0	Positive
21188						21188	11	CT	1	1.701e-05						21188-F	0	2	0	Positive
21451	21451	6	-	0	1	21451	223	-	0	0.5						NA	1	1	0	Positive
21452	21452	7	-	0	1	21452	233	-	0	0.75054						NA	1	1	0	Positive
21480	21480	394	CT	0.13	1.9643e-14	21480	1020	CT	0.16	5.0146e-47	21480	35	-	0	0.5	rbcL-1174-as	2	2	1	Positive
21688	21688	242	-	0	0.0611242	21688	953	AG	0.17	2.8276e-46	21688	3	-	0	1	rbcL-966-as	1	2	1	Positive
21883	21883	104	-	0	0.00924384	21883	79	AG	0.15	0.00115913	21883	2	-	0	1	rbcL-771-as	1	2	1	Positive
21889	21889	103	-	0	1	21889	77	-	0	1	21889	2	-	0	1	NA	1	1	1	Positive
21905	21905	142	AC	0.17	2.86618e-07	21905	106	-	0	0.310639	21905	2	-	0	1	rbcL-749-as	2	1	1	Positive
22051	22051	27	TC	0.46	0.0004118	22051	50	-	0	0.181089	22051	4	-	0	1	rbcL-603-as	2	1	1	Positive
22123	22123	86	-	0	1	22123	141	-	0	0.75089	22123	19	-	0	1	NA	1	1	1	Positive
22201	22201	28	-	0	1	22201	57	CT	0.18	0.00411203						rbcL-453-as	1	2	0	Positive
22360	22360	21	GT	0.81	3.59107e-07	22360	6	-	0	1	22360	24	GT	1	7.7525e-13	rbcL-294-as	2	1	2	Positive
22382	22382	35	GA	0.46	1.86134e-05	22382	29	-	0	1	22382	24	GA	0.96	1.7893e-11	rbcL-272-as	2	1	2	Positive
22383	22383	35	GT	0.46	1.86134e-05	22383	29	-	0	1	22383	24	GT	0.96	1.7893e-11	rbcL-271-as	2	1	2	Positive
22424	22424	27	-	0	0.5	22424	66	AT	0.13	0.0161501	22424	10	-	0	1	rbcL-230-as	1	1	1	Positive
22842																NA	0	0	0	Positive
27235	27235	20	CT	0.7	1.96569e-05	27235	6	CT	0.33	0.5	27235	1	CT	1	1	27235-F	2	1	1	Positive
27237	27237	19	AC	0.74	1.453e-05	27237	6	AT	0.17	0.772727	27237	1	AG	1	1	27237-F	2	1	1	Positive
27294	27294	47	GA	0.85	3.9016e-18	27294	15	GA	1	1.03148e-07	27294	12	GA	1	4.80741e-06	cox2-745-as	2	2	2	Positive
27315	27315	45	GA	0.84	4.3661e-17	27315	16	GA	1	2.82824e-08	27315	12	GA	1	4.80741e-06	cox2-724-as	2	2	2	Positive
27339	27339	21	GA	0.67	2.52973e-05	27339	6	GA	0.33	0.5						cox2-700-as	2	1	0	Positive
27340	27340	21	GA	0.67	2.52973e-05	27340	4	-	0	1						27340-F	2	1	0	Positive
27433	27433	8	-	0	1	27433	14	-	0	1	27433	7	-	0	1	NA	1	1	1	Positive
27619	27619	63	CT	0.65	6.575e-16	27619	14	CG	0.21	0.297778	27619	8	CT	0.25	0.5	27619-F	2	1	1	Positive
28245	28245	16	TA TG	0.87	1.09336e-05	28245	9	-	0	1						28245-F	2	1	0	Positive
30240	30240	16	TA	0.75	8.54412e-05	30240	5	TG	0.2	0.777778	30240	11	-	0	1	30240-F	2	1	1	Positive
30241	30241	33	CT	0.42	0.00010455	30241	37	CT	0.14	0.0990366	30241	26	CT	0.58	1.98966e-05	30241-F	2	1	2	Positive
30416	30416	7	-	0	1	30416	7	-	0	1	30416	11	-	0	1	NA	1	1	1	Positive
30484	30484	1	GA	1	1	30484	9	GA	0.89	0.00168655						cox2-632-as	1	2	0	Positive
30559						30559	2	GA	1	0.5						cox2-557-as	0	1	0	Positive
30572																cox2-544-as	0	0	0	Positive
30640																NA	0	0	0	Positive
30673	30673	13	GA	1	1.34608e-06											cox2-443-as	2	0	0	Positive
31045	31045	3	GA	1	0.2											NA	1	0	0	Positive
34282						34282	4	-	0	1						NA	0	1	0	Positive
35255	35255	27	-	0	1	35255	52	-	0	1	35255	30	GT	0.4	0.00052538	35255-F	1	1	2	Positive
35301	35301	15	-	0	1	35301	9	-	0	1	35301	13	-	0	1	NA	1	1	1	Positive
35304	35304	15	-	0	1	35304	9	-	0	1	35304	13	-	0	1	NA	1	1	1	Positive
35350	35350	5	-	0	1	35350	1	-	0	1	35350	9	-	0	1	NA	1	1	1	Positive
35588	35588	1	CT	1	1	35588	4	CT	1	0.0714286						nad5-359	1	1	0	Positive
35603	35603	4	CT	1	0.0714286	35603	3	CT	1	0.2						nad5-374	1	1	0	Positive
35627	35627	3	CT	1	0.2	35627	3	CT	1	0.2						nad5-398	1	1	0	Positive
35768	35768	6	CT	1	0.00757576	35768	4	CT	1	0.0714286	35768	3	CT	1	0.2	nad5-539	2	1	1	Positive
35777	35777	1	CT	1	1	35777	3	CT	1	0.2	35777	2	CT	1	0.5	nad5-548	1	1	1	Positive
35837						35837	5	CT	1	0.0238095	35837	3	CT	1	0.2	nad5-608	0	1	1	Positive
35858						35858	4	CT	1	0.0714286						NA	0	1	0	Positive
35905	35905	10	CT	1	5.9538e-05	35905	2	CT	1	0.5	35905	9	CT	1	0.00020568	nad5-676	2	1	2	Positive
35942	35942	11	CT	1	1.701e-05	35942	1	CT	1	1	35942	9	CT	1	0.00020568	nad5-713	2	1	2	Positive
35954	35954	11	CT	1	1.701e-05	35954	2	CT	1	0.5	35954	9	CT	1	0.00020568	nad5-725	2	1	2	Positive
36064	36064	30	CT	0.9	1.1785e-12	36064	6	CT	1	0.00757576	36064	6	CT	1	0.00757576	nad5-835	2	2	2	Positive
36085	36085	46	AT	0.17	0.0150844	36085	8	AT	0.38	0.284615	36085	8	-	0	1	nad5-856	2	1	1	Positive
36491						36491	11	-	0	1	36491	15	GT	0.8	5.78658e-05	nad5-1262	0	1	2	Positive
36539	36539	1	CT	1	1	36539	19	CT	1	5.6585e-10	36539	13	-	0	0.76	nad5-1310	1	2	1	Positive
36696	36696	1	-	0	1	36696	1	-	0	1	36696	10	AT	1	5.9538e-05	36696-F	1	1	2	Positive
36888	36888	9	-	0	1	36888	6	-	0	1						NA	1	1	0	Positive
36941						36941	3	CT	1	0.2						NA	0	1	0	Positive
37682						37682	6	GA	1	0.00757576						37682-F	0	2	0	Positive
37694						37694	5	AC	1	0.0238095						37694-F	0	1	0	Positive
37721						37721	5	GA	1	0.0238095						37721-F	0	1	0	Positive
37752						37752	4	AT	1	0.0714286						NA	0	1	0	Positive
41515						41515	3	CT	1	0.2						NA	0	1	0	Positive
41518						41518	9	AG	1	0.00020568						41518-F	0	2	0	Positive
41519						41519	9	CG	0.11	0.764706						NA	0	1	0	Positive
41520						41520	5	AC	1	0.0238095						41520-F	0	1	0	Positive
41521						41521	6	AC AG	1	0.0238095						41521-F	0	1	0	Positive
41522						41522	8	TG	1	0.0006993						41522-F	0	2	0	Positive
41806	41806	2	-	0	1	41806	3	-	0	1	41806	1	-	0	1	NA	1	1	1	Positive
42970	42970	1	-	0	1						42970	6	CG	1	0.00757576	42970-F	1	0	2	Positive
43785						43785	2	GA	1	0.5						NA	0	1	0	Positive
43865	43865	1	GA	1	1	43865	2	GA	0.5	0.833333	43865	1	-	0	1	NA	1	1	1	Positive
43895	43895	1	GA	1	1	43895	2	GA	0.5	0.833333	43895	1	-	0	1	NA	1	1	1	Positive
44061	44061	6	TC	1	0.00757576											nad9-202-as	2	0	0	Positive
44096	44096	6	GA	1	0.00757576											nad9-167-as	2	0	0	Positive
44150	44150	6	GA	1	0.00757576	44150	1	-	0	1						nad9-113-as	2	1	0	Positive
44171						44171	1	-	0	1						NA	0	1	0	Positive
44235	44235	13	-	0	1	44235	4	-	0	1	44235	7	-	0	1	NA	1	1	1	Positive
47328						47328	7	CT	0.86	0.0145688						47328-F	0	1	0	Positive
47386	47386	4	CT	1	0.0714286	47386	9	CT	0.56	0.0656109						47386-F	1	1	0	Positive
47405	47405	4	CT	1	0.0714286	47405	9	CT	1	0.00020568						47405-F	1	2	0	Positive
48030	48030	1	-	0	1											NA	1	0	0	Positive
49648	49648	6	CT	1	0.00757576	49648	1	-	0	1	49648	5	CT	1	0.0238095	nad6-26	2	1	2	Positive
49710	49710	10	CT	1	5.9538e-05	49710	5	CT	0.8	0.103175	49710	30	CT	1	2.6212e-16	nad6-88	2	1	2	Positive
49711	49711	9	CT	1	0.00020568	49711	5	CT	0.8	0.103175	49711	29	CT	1	9.9776e-16	nad6-89	2	1	2	Positive
49712	49712	10	-	0	1	49712	5	-	0	1	49712	29	CT	0.41	0.00049843	nad6-90	1	1	2	Positive
49717	49717	10	CT	1	5.9538e-05	49717	5	CT	0.8	0.103175	49717	29	CT	1	9.9776e-16	nad6-95	2	1	2	Positive
49725	49725	7	CT	1	0.002331	49725	5	CT	0.8	0.103175	49725	29	CT	1	9.9776e-16	nad6-103	2	1	2	Positive
49783	49783	1	CT	1	1	49783	5	CT	1	0.0238095	49783	4	CT	0.75	0.242857	nad6-161	1	1	1	Positive
49791	49791	1	CT	1	1	49791	3	CT	1	0.2	49791	4	CT	0.75	0.242857	nad6-169	1	1	1	Positive
49813	49813	1	CT	1	1	49813	3	CT	1	0.2	49813	4	CT	0.75	0.242857	nad6-191	1	1	1	Positive
50029	50029	45	AT	0.31	0.0001715	50029	13	AT	0.23	0.296522	50029	23	-	0	0.755556	nad6-407	2	1	1	Positive
50085	50085	79	CT	1	3.4548e-45	50085	34	CT	0.97	4.0663e-17	50085	44	CT	1	1.7144e-24	nad6-463	2	2	2	Positive
50198																NA	0	0	0	Positive
53657	53657	1	-	0	1											NA	1	0	0	Positive
55755																NA	0	0	0	Positive
58089											58089	9	AG	1	0.00020568	58089-F	0	0	2	Positive
61818	61818	6	-	0	1											NA	1	0	0	Positive
62257	62257	13	CT	0.77	0.00049132	62257	3	-	0	1	62257	2	-	0	1	62257-F	2	1	1	Positive
62414																NA	0	0	0	Positive
66362	66362	7	CT	0.43	0.27972	66362	3	-	0	1						NA	1	1	0	Positive
66384	66384	4	-	0	1	66384	2	-	0	1	66384	1	-	0	1	NA	1	1	1	Positive
66586						66586	1	-	0	1	66586	1	-	0	1	NA	0	1	1	Positive
66588						66588	1	-	0	1	66588	1	-	0	1	NA	0	1	1	Positive
66589						66589	1	-	0	1	66589	1	-	0	1	NA	0	1	1	Positive
67815	67815	2	-	0	1	67815	3	-	0	1	67815	7	CT	1	0.002331	67815-F	1	1	2	Positive
67941	67941	21	GT	0.71	6.96592e-06	67941	4	-	0	1	67941	10	-	0	1	67941-F	2	1	1	Positive
67942	67942	21	CT	0.71	6.96592e-06	67942	5	-	0	1	67942	11	-	0	1	67942-F	2	1	1	Positive
68129						68129	10	-	0	1	68129	2	-	0	1	NA	0	1	1	Positive
68943	68943	21	GT	0.38	0.0102429	68943	8	-	0	1	68943	1	-	0	1	68943-F	2	1	1	Positive
69127	69127	6	-	0	1	69127	3	-	0	1	69127	1	-	0	1	NA	1	1	1	Positive
69434																NA	0	0	0	Positive
69435																NA	0	0	0	Positive
70439	70439	2	CT	1	0.5	70439	8	CT	0.62	0.0594406						nad2-967	1	1	0	Positive
70467						70467	6	CT	0.83	0.0400433						NA	0	1	0	Positive
70475						70475	2	CT	0.5	0.833333						NA	0	1	0	Positive
70476						70476	2	CT	1	0.5						NA	0	1	0	Positive
70483						70483	2	CT	0.5	0.833333						NA	0	1	0	Positive
70524																NA	0	0	0	Positive
71481	71481	13	TC	0.46	0.0365217	71481	1	-	0	1	71481	6	TC	1	0.00757576	71481-F	2	1	2	Positive
73738											73738	8	AG	1	0.0006993	73738-F	0	0	2	Positive
73739											73739	8	CT	1	0.0006993	73739-F	0	0	2	Positive
76065	76065	114	AT AC	0.29	1.49178e-09	76065	12	AT	0.5	0.0343249	76065	49	AT	0.29	0.00018971	76065-F	2	1	2	Positive
76285	76285	18	-	0	1	76285	2	-	0	1	76285	1	-	0	1	NA	1	1	1	Positive
76391	76391	22	-	0	1	76391	3	-	0	1	76391	9	-	0	1	NA	1	1	1	Positive
76696	76696	111	-	0	1	76696	11	-	0	1	76696	21	-	0	1	NA	1	1	1	Positive
76708	76708	166	AT	0.11	2.45868e-05	76708	22	-	0	1	76708	117	AT	0.12	0.00034108	76708-F	2	1	2	Positive
77033	77033	295	-	0	1	77033	64	-	0	1	77033	134	-	0	1	NA	1	1	1	Positive
77035	77035	285	-	0	1	77035	63	-	0	1	77035	130	-	0	1	NA	1	1	1	Positive
77501	77501	35	-	0	1	77501	17	-	0	1	77501	13	-	0	1	NA	1	1	1	Positive
77505	77505	46	-	0	1	77505	30	-	0	1	77505	15	-	0	1	NA	1	1	1	Positive
77901	77901	29	-	0	1	77901	19	-	0	1	77901	5	-	0	1	NA	1	1	1	Positive
78216	78216	139	-	0	0.00510914	78216	16	CT	0.25	0.166296	78216	70	CT	0.14	0.00441518	78216-F	1	1	2	Positive
78250	78250	324	-	0	1	78250	25	-	0	1	78250	120	-	0	1	NA	1	1	1	Positive
78465	78465	63	-	0	1	78465	48	-	0	1	78465	61	-	0	1	NA	1	1	1	Positive
78467	78467	65	-	0	1	78467	52	-	0	0.5	78467	60	-	0	1	NA	1	1	1	Positive
78713	78713	3	-	0	1	78713	13	-	0	1	78713	3	-	0	1	NA	1	1	1	Positive
78714	78714	7	-	0	1	78714	14	-	0	1	78714	3	-	0	1	NA	1	1	1	Positive
78735	78735	21	-	0	1	78735	11	-	0	1	78735	4	-	0	1	NA	1	1	1	Positive
78777	78777	31	CT	0.26	0.0130486	78777	13	-	0	1	78777	3	-	0	1	78777-F	2	1	1	Positive
79127	79127	26	-	0	1	79127	22	-	0	1	79127	11	-	0	1	NA	1	1	1	Positive
79236	79236	142	-	0	1	79236	71	-	0	1	79236	39	-	0	1	NA	1	1	1	Positive
79417																NA	0	0	0	Positive
81071																NA	0	0	0	Positive
82369											82369	9	TC	0.89	0.00168655	82369-F	0	0	2	Positive
85560	85560	10	TG	0.7	0.00988331						85560	8	-	0	1	85560-F	2	0	1	Positive
85850																NA	0	0	0	Positive
86071	86071	1	-	0	1						86071	14	TC	0.71	0.00066955	86071-F	1	0	2	Positive
87306	87306	5	TA	1	0.0238095											87306-F	2	0	0	Positive
87308	87308	5	AT	1	0.0238095											87308-F	2	0	0	Positive
88506	88506	8	AG	1	0.0006993											88506-F	2	0	0	Positive
97930	97930	1	CT	1	1	97930	50	CT	0.98	2.4789e-26	97930	5	CT	1	0.0238095	97930-F	1	2	2	Positive
97931	97931	7	GT	0.14	0.769231	97931	61	GT	0.21	0.00049472	97931	9	GT	0.44	0.147059	97931-F	1	2	1	Positive
97932	97932	11	GT	0.73	0.0037594	97932	78	GT	0.13	0.00455476	97932	11	-	0	1	97932-F	2	2	1	Positive
97933	97933	11	AG	1	1.701e-05	97933	41	AG AT	1	3.8137e-22	97933	8	AG	1	0.0006993	97933-F	2	2	2	Positive
97934	97934	11	GT	0.55	0.0317337	97934	81	GT	0.9	1.3017e-35	97934	10	GT	1	5.9538e-05	97934-F	2	2	2	Positive
97938	97938	11	-	0	1	97938	103	GA	0.16	7.8567e-05	97938	16	-	0	1	97938-F	1	2	1	Positive
98128	98128	4	-	0	1	98128	45	-	0	1	98128	5	-	0	1	NA	1	1	1	Positive
98228																NA	0	0	0	Positive
98229																NA	0	0	0	Positive
98231																NA	0	0	0	Positive
102579	102579	7	CT	1	0.002331						102579	9	-	0	1	atp1-460-as	2	0	1	Positive
102914	102914	59	CT	0.1	0.0568932	102914	10	CT	0.2	0.5	102914	19	CT	0.47	0.00390825	atp1-125-as	1	1	2	Positive
107063	107063	16	AT	0.44	0.0186256	107063	25	-	0	0.5	107063	5	-	0	1	107063-F	2	1	1	Positive
107334	107334	12	-	0	1	107334	31	-	0	1						NA	1	1	0	Positive
107346	107346	2	-	0	1	107346	35	-	0	0.306944						NA	1	1	0	Positive
107882	107882	1239	CT	0.17	1.118e-63	107882	849	CT	0.14	9.8397e-36	107882	406	CT	0.13	5.13e-16	107882-F	2	2	2	Positive
107883	107883	1340	AT	0.12	1.9361e-44	107883	884	AG	0.12	1.4437e-29	107883	465	AT AC	0.15	1.1565e-17	107883-F	2	2	2	Positive
107886	107886	1416	CT	0.12	4.7417e-49	107886	892	CT	0.12	3.4027e-31	107886	525	CT	0.12	5.0501e-19	107886-F	2	2	2	Positive
108166	108166	239	-	0	1	108166	120	-	0	1	108166	62	-	0	1	NA	1	1	1	Positive
108306																NA	0	0	0	Positive
119262	119262	6	AT	1	0.00757576											orf106b-1	2	0	0	Positive
122186	122186	8	CT	1	0.0006993						122186	1	-	0	1	122186-F	2	0	1	Positive
125449	125449	11	GT	1	1.701e-05											125449-F	2	0	0	Positive
125618																NA	0	0	0	Positive
127548	127548	1	-	0	1	127548	1	-	0	1	127548	3	-	0	1	NA	1	1	1	Positive
127580	127580	34	CA	0.24	0.0135909	127580	10	-	0	1	127580	7	-	0	1	127580-F	2	1	1	Positive
127728	127728	3	-	0	1											NA	1	0	0	Positive
127907	127907	7	AG	0.86	0.0145688	127907	3	AT AG	0.5	0.833333	127907	2	-	0	1	127907-F	2	1	1	Positive
127987	127987	7	-	0	1	127987	1	-	0	1	127987	9	AT	0.78	0.00761004	127987-F	1	1	2	Positive
128494	128494	7	CT	1	0.002331											rps10-99-as	2	0	0	Positive
128591																NA	0	0	0	Positive
128646	128646	3	GA	1	0.2	128646	2	GA	1	0.5						128646-F	1	1	0	Positive
129236											129236	6	-	0	1	NA	0	0	1	Positive
129267	129267	9	AG	1	0.00020568						129267	4	-	0	1	129267-F	2	0	1	Positive
129395	129395	2	-	0	1											NA	1	0	0	Positive
129938	129938	5	-	0	1	129938	1	-	0	1	129938	10	CT	1	5.9538e-05	129938-F	1	1	2	Positive
129941	129941	4	-	0	1	129941	1	-	0	1	129941	10	CT	1	5.9538e-05	129941-F	1	1	2	Positive
129942	129942	5	-	0	1	129942	1	-	0	1	129942	10	TC	1	5.9538e-05	129942-F	1	1	2	Positive
138153	138153	35	GA	0.24	0.0135909	138153	7	GA	0.71	0.0512821	138153	1	-	0	1	138153-F	2	1	1	Positive
138358											138358	1	-	0	1	NA	0	0	1	Positive
138815																NA	0	0	0	Positive
138816																NA	0	0	0	Positive
138884	138884	4	GA	1	0.0714286											NA	1	0	0	Positive
139031						139031	2	GA	1	0.5	139031	1	GA	1	1	NA	0	1	1	Positive
139036						139036	2	GA	1	0.5	139036	1	GA	1	1	NA	0	1	1	Positive
139054																NA	0	0	0	Positive
139112	139112	2	GA	1	0.5	139112	1	GA	1	1	139112	2	GA	1	0.5	ccmC-103-as	1	1	1	Positive
139177	139177	3	GA	0.67	0.5	139177	2	GA	0.5	0.833333	139177	10	GA	0.8	0.00273875	ccmC-38-as	1	1	2	Positive
140026	140026	1	GT	1	1	140026	61	GT	1	1.6176e-34						140026-F	1	2	0	Positive
140028	140028	8	GT	1	0.0006993	140028	102	GT	0.81	3.4238e-37	140028	10	GT	1	5.9538e-05	140028-F	2	2	2	Positive
140029	140029	12	CT	1	4.80741e-06	140029	139	CT	0.86	2.5264e-56	140029	11	CT	1	1.701e-05	140029-F	2	2	2	Positive
140031	140031	15	GC GT	1	4.80741e-06	140031	155	GC GT	1	1.5678e-84	140031	12	GC GA	1	1.701e-05	NA	2	2	2	Positive
140032	140032	20	AT AC	1	7.71338e-09	140032	196	AT AG	1	1.925e-114	140032	12	AT	1	4.80741e-06	NA	2	2	2	Positive
140168						140168	8	AT AG	1	0.002331						140168-F	0	2	0	Positive
140169						140169	8	AT	1	0.0006993						140169-F	0	2	0	Positive
140170						140170	7	AG AT	1	0.00757576						140170-F	0	2	0	Positive
140256	140256	11	CT	1	1.701e-05	140256	6	CT	1	0.00757576	140256	2	CT	1	0.5	140256-F	2	2	1	Positive
140273	140273	11	AG	1	1.701e-05	140273	6	AG	1	0.00757576	140273	2	AG	1	0.5	140273-F	2	2	1	Positive
140276	140276	11	TC	1	1.701e-05	140276	6	TC	1	0.00757576	140276	2	TC	1	0.5	140276-F	2	2	1	Positive
140301	140301	8	CT	1	0.0006993	140301	6	CT	1	0.00757576	140301	2	CT	1	0.5	140301-F	2	2	1	Positive
140302	140302	10	TC	1	5.9538e-05	140302	6	TC	1	0.00757576	140302	2	TC	1	0.5	140302-F	2	2	1	Positive
140320	140320	10	AG	1	5.9538e-05	140320	6	AG	1	0.00757576	140320	2	AG	1	0.5	140320-F	2	2	1	Positive
144302	144302	10	-	0	1	144302	10	CT	0.1	0.763158	144302	11	CT	0.55	0.0317337	rpl2-283-as	1	1	2	Positive
144424	144424	128	CT	0.42	1.5325e-18	144424	81	CT	0.22	2.94854e-05	144424	53	CT	0.38	1.38655e-06	rpl2-161-as	2	2	2	Positive
144427	144427	130	CT	0.25	2.2565e-10	144427	80	-	0	0.310057	144427	55	-	0	0.309011	rpl2-158-as	2	1	1	Positive
144428	144428	129	CT	0.25	4.8012e-10	144428	79	-	0	0.751592	144428	55	CT	0.22	0.00096478	rpl2-157-as	2	1	2	Positive
144579	144579	3	-	0	1	144579	15	-	0	1	144579	8	CT	1	0.0006993	rpl2-6-as	1	1	2	Positive
144796	144796	12	GA	1	4.80741e-06	144796	32	GA GC	0.77	5.5801e-10						rpl23-89-as	2	2	0	Positive
144814	144814	6	GA	1	0.00757576	144814	9	GA	1	0.00020568						rpl23-71-as	2	2	0	Positive
145792						145792	2	-	0	1						NA	0	1	0	Positive
145812						145812	2	-	0	1						NA	0	1	0	Positive
145845																NA	0	0	0	Positive
145854																NA	0	0	0	Positive
145903																NA	0	0	0	Positive
150198						150198	1	TA	1	1						NA	0	1	0	Positive
150204						150204	1	AG	1	1						NA	0	1	0	Positive
150815	150815	1	GA	1	1	150815	1	-	0	1	150815	5	GA	1	0.0238095	150815-F	1	1	2	Positive
150834	150834	1	AC	1	1	150834	1	-	0	1	150834	5	AC	1	0.0238095	150834-F	1	1	2	Positive
151637						151637	1	-	0	1						NA	0	1	0	Positive
153301	153301	2	GA	0.5	0.833333	153301	17	GA	0.53	0.00329996	153301	1	-	0	1	153301-F	1	2	1	Positive
153334	153334	2	-	0	1	153334	13	-	0	1	153334	1	-	0	1	NA	1	1	1	Positive
153800						153800	44	AG	0.19	0.0147857	153800	1	-	0	1	153800-F	0	1	1	Positive
153946	153946	7	GA	0.86	0.0145688	153946	8	GA	1	0.0006993	153946	1	-	0	1	153946-F	2	2	1	Positive
153952	153952	7	GA	1	0.002331	153952	8	GA	1	0.0006993	153952	1	-	0	1	153952-F	2	2	1	Positive
154711	154711	11	GA	1	1.701e-05	154711	112	GA	0.96	5.2506e-58	154711	2	GA	1	0.5	154711-F	2	2	1	Positive
154720	154720	11	GA	1	1.701e-05	154720	139	GA	0.97	9.5105e-74	154720	2	GA	1	0.5	154720-F	2	2	1	Positive
154837	154837	1	-	0	1	154837	479	CT	0.13	8.007e-18	154837	2	-	0	1	154837-F	1	2	1	Positive
154871	154871	4	GA	0.25	0.785714	154871	508	GA	0.96	2.168e-266	154871	3	-	0	1	154871-F	1	2	1	Positive
154990	154990	8	GA	1	0.0006993	154990	82	GA	0.99	4.6229e-45						154990-F	2	2	0	Positive
155112						155112	19	-	0	1	155112	3	-	0	1	NA	0	1	1	Positive
155308	155308	18	GA	1	2.09363e-09	155308	388	GA	0.96	8.353e-205	155308	2	GA	0.5	0.833333	155308-F	2	2	1	Positive
155709	155709	95	AG	0.12	0.00243549	155709	555	AG	0.1	1.5674e-15	155709	24	-	0	0.755319	155709-F	2	2	1	Positive
155792	155792	458	CT	0.17	3.4112e-23	155792	1485	CT	0.15	4.174e-63	155792	132	CT	0.11	0.00035049	rps7-407-as	2	2	2	Positive
155795	155795	469	-	0	1.5473e-11	155795	1527	AG	0.14	1.7777e-61	155795	135	-	0	0.00956464	rps7-404-as	1	2	1	Positive
155910	155910	13	TG	0.77	0.00049132	155910	78	-	0	1						rps7-289-as	2	1	0	Positive
155911	155911	13	TC	0.77	0.00049132	155911	78	-	0	1						rps7-288-as	2	1	0	Positive
156024	156024	19	-	0	1	156024	69	-	0	1	156024	2	-	0	1	NA	1	1	1	Positive
156161	156161	13	TG	0.85	0.00010634	156161	32	-	0	1						rps7-38-as	2	1	0	Positive
156198	156198	60	-	0	1	156198	111	-	0	1	156198	27	-	0	1	NA	1	1	1	Positive
156635	156635	2	-	0	1	156635	5	-	0	1	156635	1	-	0	1	NA	1	1	1	Positive
156803											156803	1	-	0	1	NA	0	0	1	Positive
156929	156929	25	GA	1	2.0568e-13	156929	139	GA	0.94	3.8837e-67	156929	2	GA	0.5	0.833333	156929-F	2	2	1	Positive
158666	158666	4	AG	1	0.0714286						158666	9	AG	1	0.00020568	158666-F	1	0	2	Positive
158746	158746	2	TC	1	0.5						158746	7	TC	1	0.002331	158746-F	1	0	2	Positive
158821	158821	1	-	0	1	158821	9	GT	0.78	0.00761004	158821	1	-	0	1	158821-F	1	2	1	Positive
158831	158831	8	CT	0.12	0.766667	158831	76	CT CG	0.26	1.234e-05	158831	1	-	0	1	158831-F	1	2	1	Positive
158832	158832	13	GT	0.15	0.5	158832	107	GT	0.15	7.9927e-05	158832	7	-	0	1	158832-F	1	2	1	Positive
158935	158935	15	-	0	1	158935	125	AT	0.27	3.8884e-10	158935	3	-	0	1	158935-F	1	2	1	Positive
159098	159098	1055	-	0	2.9576e-18	159098	3143	-	0	2.6272e-79	159098	106	CT	0.18	8.92568e-06	159098-F	1	1	2	Positive
159343	159343	1411	-	0	3.3524e-37	159343	3207	CT	0.14	4.143e-130	159343	153	CT	0.1	9.52955e-05	159343-F	1	2	2	Positive
159363	159363	2053	-	0	2.2754e-47	159363	5594	AT	0.2	0	159363	212	-	0	0.00010593	159363-F	1	2	1	Positive
159818	159818	8	-	0	1	159818	33	-	0	1	159818	2	-	0	1	NA	1	1	1	Positive
159851	159851	10	-	0	1	159851	25	GA	0.13	0.303876	159851	3	-	0	1	NA	1	1	1	Positive
159924	159924	3	CG	0.33	0.8	159924	7	CG	0.57	0.132867	159924	1	CG	1	1	NA	1	1	1	Positive
159925	159925	2	AG	1	0.5	159925	5	AG	1	0.0238095	159925	1	AG	1	1	159925-F	1	1	1	Positive
159929	159929	1	TC	1	1	159929	4	TC	1	0.0714286	159929	1	TC	1	1	159929-F	1	1	1	Positive
162216																NA	0	0	0	Positive
162220																NA	0	0	0	Positive
168359	168359	7	GA	0.86	0.0145688	168359	46	GA	1	1.1441e-25	168359	6	GA	1	0.00757576	rpl16-449-as	2	2	2	Positive
168662	168662	66	GA	1	1.7754e-37	168662	48	GA GT	0.94	5.1071e-22	168662	56	GA	1	1.4593e-31	rpl16-146-as	2	2	2	Positive
168841	168841	8	GA	0.62	0.0594406	168841	11	GA	1	1.701e-05	168841	1	GA	1	1	rps3-1558-as	1	2	1	Positive
168874	168874	4	GA	0.25	0.785714	168874	7	GA	0.86	0.0145688	168874	1	GA	1	1	rps3-1525-as	1	1	1	Positive
168927	168927	4	GA	0.25	0.785714						168927	1	GA	1	1	NA	1	0	1	Positive
169698																NA	0	0	0	Positive
172201						172201	3	GA	0.67	0.5	172201	1	GC	1	1	NA	0	1	1	Positive
173306	173306	7	GA	1	0.002331						173306	3	GA	1	0.2	rps4-193-as	2	0	1	Positive
173335	173335	7	GA	1	0.002331						173335	5	GA	1	0.0238095	rps4-164-as	2	0	2	Positive
175663																NA	0	0	0	Positive
179573						179573	13	CT	0.46	0.0365217	179573	1	CT	1	1	179573-F	0	1	1	Positive
179757	179757	3	GA	1	0.2	179757	4	GA	1	0.0714286						nad1-376-as	1	1	0	Positive
179825	179825	1	GA	1	1	179825	1	GA	1	1	179825	3	GA	1	0.2	nad1-308-as	1	1	1	Positive
179826	179826	1	GA	1	1	179826	1	GA	1	1	179826	3	GA	1	0.2	nad1-307-as	1	1	1	Positive
179868	179868	10	GA	1	5.9538e-05						179868	3	GA	1	0.2	nad1-265-as	2	0	1	Positive
179918	179918	11	GA	1	1.701e-05											nad1-215-as	2	0	0	Positive
180011											180011	1	-	0	1	NA	0	0	1	Positive
180818	180818	5	GA	0.8	0.103175	180818	20	GA	0.15	0.302495	180818	1	GA	1	1	180818-F	1	1	1	Positive
180828	180828	5	GA	1	0.0238095	180828	21	GA	1	4.0873e-11	180828	1	GA	1	1	180828-F	2	2	1	Positive
183582						183582	5	CT	1	0.0238095						183582-F	0	1	0	Positive
183614						183614	5	GA	1	0.0238095						183614-F	0	1	0	Positive
183618						183618	5	CT	1	0.0238095						183618-F	0	1	0	Positive
183622						183622	5	CT	1	0.0238095						183622-F	0	1	0	Positive
183648						183648	5	GA	1	0.0238095						183648-F	0	1	0	Positive
183653						183653	5	AC	1	0.0238095						183653-F	0	1	0	Positive
183686	183686	3	AG	1	0.2	183686	4	AG	1	0.0714286						183686-F	1	1	0	Positive
183714	183714	3	AG	1	0.2	183714	4	AG	1	0.0714286						183714-F	1	1	0	Positive
183715	183715	3	CT	1	0.2	183715	4	CT	1	0.0714286						183715-F	1	1	0	Positive
183716	183716	3	TC	1	0.2	183716	4	TC	1	0.0714286						183716-F	1	1	0	Positive
183733	183733	3	GA	1	0.2	183733	4	GA	1	0.0714286						183733-F	1	1	0	Positive
183763	183763	2	CT	1	0.5	183763	4	CT	1	0.0714286						183763-F	1	1	0	Positive
185956	185956	3	-	0	1						185956	9	CT	1	0.00020568	185956-F	1	0	2	Positive
186404																NA	0	0	0	Positive
188596	188596	4	-	0	1						188596	7	AT	1	0.002331	188596-F	1	0	2	Positive
193812						193812	3	-	0	1						NA	0	1	0	Positive
194566	194566	28	CT	0.29	0.0123989											194566-F	2	0	0	Positive
204361	204361	9	CT	0.22	0.5	204361	42	CT	0.37	6.478e-05	204361	4	CT	0.5	0.5	204361-F	1	2	1	Positive
204858	204858	9	CT	1	0.00020568	204858	1	CT	1	1						nad5-1466	2	1	0	Positive
204918	204918	9	CT	1	0.00020568	204918	1	CT	1	1						nad5-1526	2	1	0	Positive
204936	204936	9	CT	1	0.00020568	204936	1	CT	1	1						nad5-1544	2	1	0	Positive
204948						204948	1	CT	1	1						NA	0	1	0	Positive
204978	204978	3	CT	1	0.2	204978	1	CT	1	1	204978	2	CT	1	0.5	nad5-1586	1	1	1	Positive
205925						205925	7	-	0	1	205925	5	-	0	1	NA	0	1	1	Positive
206270						206270	1	AT	1	1	206270	9	AT	0.89	0.00168655	206270-F	0	1	2	Positive
206271						206271	1	CT	1	1	206271	9	CT	0.89	0.00168655	206271-F	0	1	2	Positive
206303	206303	3	CT	1	0.2	206303	1	CT	1	1	206303	9	CT	1	0.00020568	nad5-1871	1	1	2	Positive
206324	206324	3	CT	1	0.2	206324	1	CT	1	1	206324	7	CT	1	0.002331	nad5-1892	1	1	2	Positive
206326	206326	3	CT	1	0.2	206326	1	CT	1	1	206326	9	CT	1	0.00020568	nad5-1894	1	1	2	Positive
206366	206366	3	CT	1	0.2	206366	1	CT	1	1	206366	6	CT	1	0.00757576	nad5-1934	1	1	2	Positive
206389																NA	0	0	0	Positive
206408																NA	0	0	0	Positive
206412																NA	0	0	0	Positive
208918	208918	20	AT	1	1.5234e-10	208918	1	-	0	1	208918	2	-	0	1	208918-F	2	1	1	Positive
208919	208919	32	GT	0.38	0.00057645	208919	1	-	0	1	208919	2	-	0	1	208919-F	2	1	1	Positive
209070											209070	2	-	0	1	NA	0	0	1	Positive
209071											209071	1	-	0	1	NA	0	0	1	Positive
211446						211446	17	CG	0.53	0.00329996						211446-F	0	2	0	Positive
211449						211449	17	TC	0.94	1.24271e-07						211449-F	0	2	0	Positive
211451						211451	17	GA GC	1	2.82824e-08						211451-F	0	2	0	Positive
211457	211457	1	AC	1	1	211457	27	AC AT	1	5.4444e-14						211457-F	1	2	0	Positive
215230											215230	9	AT	1	0.00020568	215230-F	0	0	2	Positive
215231											215231	9	AG	1	0.00020568	215231-F	0	0	2	Positive
217868																NA	0	0	0	Positive
224344											224344	1	-	0	1	NA	0	0	1	Positive
224346											224346	1	-	0	1	NA	0	0	1	Positive
224349											224349	1	-	0	1	NA	0	0	1	Positive
224350											224350	1	-	0	1	NA	0	0	1	Positive
224352											224352	1	-	0	1	NA	0	0	1	Positive
224443																NA	0	0	0	Positive
225265											225265	8	CT	1	0.0006993	orf151-165-as	0	0	2	Positive
225483																NA	0	0	0	Positive
235588																NA	0	0	0	Positive
235589																NA	0	0	0	Positive
237150																NA	0	0	0	Positive
243473	243473	7	GT	1	0.002331											243473-F	2	0	0	Positive
243474	243474	7	TA	1	0.002331											243474-F	2	0	0	Positive
243475	243475	7	TA	1	0.002331											243475-F	2	0	0	Positive
245623						245623	14	CT CA	1	1.34608e-06						245623-F	0	2	0	Positive
245644	245644	16	CA	1	2.82824e-08	245644	80	CA	1	8.8e-46						245644-F	2	2	0	Positive
245649	245649	22	GA	1	1.0931e-11	245649	112	GA GT	0.99	3.4178e-62						245649-F	2	2	0	Positive
245676	245676	30	CT	1	2.6212e-16	245676	171	CT	1	4.453e-100						245676-F	2	2	0	Positive
245700	245700	55	CT	1	5.6837e-31	245700	282	CT	1	1.396e-166	245700	6	CT	1	0.00757576	245700-F	2	2	2	Positive
246132	246132	6	TG	0.67	0.121212	246132	24	-	0	1	246132	4	TG	1	0.0714286	246132-F	1	1	1	Positive
266013	266013	9	GA	1	0.00020568	266013	1	GA	1	1	266013	9	GA	0.67	0.0248869	nad1-919-as	2	1	2	Positive
266043	266043	9	GA	1	0.00020568						266043	8	GA	0.62	0.0594406	nad1-889-as	2	0	1	Positive
266118	266118	7	GA	1	0.002331	266118	4	GA	1	0.0714286						nad1-814-as	2	1	0	Positive
266201																NA	0	0	0	Positive
267190	267190	8	CT	0.75	0.0202797	267190	1	CT	1	1	267190	1	-	0	1	rps13-218-as	2	1	1	Positive
267308	267308	1	GA	1	1											NA	1	0	0	Positive
267352	267352	1	GA	1	1											NA	1	0	0	Positive
267468	267468	10	CT	0.9	0.00054667											267468-F	2	0	0	Positive
267520	267520	15	GA	0.67	0.00084958						267520	1	GA	1	1	267520-F	2	0	1	Positive
273421																NA	0	0	0	Positive
273490						273490	5	GA	1	0.0238095						nad2-386-as	0	1	0	Positive
273517						273517	5	GA	1	0.0238095						nad2-359-as	0	1	0	Positive
273551																NA	0	0	0	Positive
273557																NA	0	0	0	Positive
273562																NA	0	0	0	Positive
287942	287942	5	GA	1	0.0238095	287942	1	GA	1	1	287942	2	GA	0.5	0.833333	ccmFc-397-as	2	1	1	Positive
288029																NA	0	0	0	Positive
291613	291613	1	-	0	1	291613	1	-	0	1						NA	1	1	0	Positive
291966	291966	2	CT	1	0.5	291966	2	CT	1	0.5	291966	6	CT	1	0.00757576	nad4L-158	1	1	2	Positive
291987	291987	6	CT	1	0.00757576	291987	2	CT	1	0.5	291987	6	CT	1	0.00757576	nad4L-179	2	1	2	Positive
291996	291996	9	CT	1	0.00020568	291996	2	CT	1	0.5	291996	7	CT	1	0.002331	nad4L-188	2	1	2	Positive
292005	292005	9	CT	1	0.00020568	292005	3	CT	1	0.2	292005	7	CT	1	0.002331	nad4L-197	2	1	2	Positive
292089	292089	3	CT	1	0.2	292089	6	CT	1	0.00757576	292089	8	CT	0.88	0.00505051	nad4L-281	1	2	2	Positive
292338	292338	7	CT	1	0.002331	292338	2	CT	1	0.5	292338	3	CT	1	0.2	atp4-59	2	1	1	Positive
292350	292350	7	CT	1	0.002331	292350	3	CT	1	0.2	292350	3	CT	1	0.2	atp4-71	2	1	1	Positive
292368	292368	7	CT	1	0.002331	292368	3	CT	1	0.2	292368	3	CT	1	0.2	atp4-89	2	1	1	Positive
292397	292397	1	CT	1	1						292397	3	CT	1	0.2	NA	1	0	1	Positive
292674	292674	15	CT	1	1.03148e-07	292674	1	CT	1	1	292674	12	CT	1	4.80741e-06	atp4-395	2	1	2	Positive
292686	292686	15	CT	1	1.03148e-07	292686	2	CT	1	0.5	292686	13	CT	1	1.34608e-06	atp4-407	2	1	2	Positive
292695	292695	16	CT	1	2.82824e-08	292695	2	CT	1	0.5	292695	15	CT	0.93	1.45696e-06	atp4-416	2	1	2	Positive
293748						293748	1	AT	1	1	293748	6	AT	1	0.00757576	293748-F	0	1	2	Positive
293790	293790	2	CT	1	0.5	293790	1	CT	1	1	293790	13	CT	1	1.34608e-06	293790-F	1	1	2	Positive
301471																NA	0	0	0	Positive
304442																NA	0	0	0	Positive
308383	308383	83	-	0	1	308383	30	-	0	1	308383	18	-	0	1	NA	1	1	1	Positive
308419	308419	450	-	0	1	308419	75	-	0	1	308419	150	-	0	1	NA	1	1	1	Positive
308737	308737	1222	CT	0.17	9.8796e-63	308737	814	CT	0.17	3.1309e-43	308737	401	CT	0.18	1.1241e-22	308737-F	2	2	2	Positive
308738	308738	1341	AT	0.13	1.1051e-50	308738	853	AG	0.13	1.2709e-30	308738	456	AT	0.16	2.7746e-20	308738-F	2	2	2	Positive
308741	308741	1432	CT	0.1	2.7236e-42	308741	862	CT	0.11	2.0214e-27	308741	488	CT	0.14	9.3151e-20	308741-F	2	2	2	Positive
309021	309021	233	-	0	1	309021	120	-	0	1	309021	71	-	0	1	NA	1	1	1	Positive
309161						309161	1	-	0	1						NA	0	1	0	Positive
318159	318159	46	TC	0.24	0.00179861	318159	19	-	0	0.757143	318159	12	-	0	1	318159-F	2	1	1	Positive
318160	318160	45	GA	0.24	0.00177269	318160	19	-	0	1	318160	12	-	0	1	318160-F	2	1	1	Positive
318223	318223	57	GA	0.77	1.1288e-18	318223	19	GA	0.74	1.453e-05	318223	24	GA	0.33	0.0113045	nad4-1424-as	2	2	2	Positive
318239	318239	49	GA	0.78	4.3088e-16	318239	18	GA	0.78	1.0039e-05	318239	19	GA	0.84	6.45631e-07	nad4-1408-as	2	2	2	Positive
318261	318261	10	GA	0.9	0.00054667	318261	3	GA	0.67	0.5	318261	11	GA	1	1.701e-05	318261-F	2	1	2	Positive
318375	318375	42	-	0	1	318375	26	-	0	1	318375	12	-	0	1	NA	1	1	1	Positive
318445	318445	7	CT	1	0.002331	318445	7	-	0	1	318445	2	-	0	1	orf111c-254-as	2	1	1	Positive
318471	318471	22	GT	0.68	9.18273e-06	318471	7	-	0	1	318471	2	-	0	1	orf111c-228-as	2	1	1	Positive
318613						318613	3	-	0	1	318613	13	CT	0.92	1.63452e-05	orf111c-86-as	0	1	2	Positive
318644	318644	1	-	0	1	318644	5	-	0	1	318644	13	-	0	1	NA	1	1	1	Positive
320409	320409	2	-	0	1	320409	6	CG	0.5	0.272727	320409	6	CG	1	0.00757576	320409-F	1	1	2	Positive
320410	320410	2	CG	1	0.5	320410	7	CG	0.71	0.0512821	320410	6	CG	1	0.00757576	320410-F	1	1	2	Positive
320423	320423	2	TG	1	0.5	320423	9	TG	0.56	0.0656109	320423	6	TG	1	0.00757576	320423-F	1	1	2	Positive
320445	320445	7	CT	0.29	0.5	320445	9	CT	0.56	0.0656109	320445	5	CT	1	0.0238095	320445-F	1	1	2	Positive
320469	320469	7	CT	0.29	0.5	320469	9	CT	0.89	0.00168655	320469	6	CT	1	0.00757576	320469-F	1	2	2	Positive
320470	320470	7	CG	0.29	0.5	320470	9	CG	0.89	0.00168655	320470	6	CG	1	0.00757576	320470-F	1	2	2	Positive
321120																NA	0	0	0	Positive
321138	321138	14	GA	1	3.7391e-07	321138	10	GA	1	5.9538e-05	321138	5	GA	1	0.0238095	nad4-1346-as	2	2	2	Positive
321186	321186	14	GA	1	3.7391e-07	321186	10	GA	1	5.9538e-05	321186	4	GA	1	0.0714286	nad4-1298-as	2	2	1	Positive
321321						321321	1	GA	1	1						NA	0	1	0	Positive
321342	321342	5	GA	1	0.0238095	321342	5	GA	1	0.0238095						nad4-1142-as	2	1	0	Positive
321361	321361	4	GA	1	0.0714286	321361	6	GA	1	0.00757576						nad4-1123-as	1	2	0	Positive
321364	321364	5	GA	1	0.0238095	321364	6	GA	1	0.00757576						nad4-1120-as	2	2	0	Positive
321384	321384	4	GA	1	0.0714286	321384	6	GA	1	0.00757576						nad4-1100-as	1	2	0	Positive
321477	321477	4	GA	1	0.0714286	321477	4	GA	0.5	0.5	321477	1	GA	1	1	nad4-1007-as	1	1	1	Positive
321483	321483	4	GA	1	0.0714286	321483	4	GA	1	0.0714286	321483	1	GA	1	1	nad4-1001-as	1	1	1	Positive
321487	321487	4	GA	1	0.0714286	321487	4	GA	0.5	0.5	321487	1	GA	1	1	nad4-997-as	1	1	1	Positive
322312	322312	11	AG	1	1.701e-05	322312	2	AG	0.5	0.833333	322312	2	-	0	1	322312-F	2	1	1	Positive
322313	322313	11	CT	1	1.701e-05	322313	2	-	0	1	322313	2	-	0	1	322313-F	2	1	1	Positive
324209	324209	5	GA	0.6	0.261905	324209	4	GA	0.75	0.242857						nad4-878-as	1	1	0	Positive
324239	324239	8	GA	0.75	0.0202797	324239	3	GA	0.67	0.5						nad4-848-as	2	1	0	Positive
324240	324240	8	-	0	1	324240	3	GA	1	0.2						NA	1	1	0	Positive
324329																NA	0	0	0	Positive
324488	324488	5	GA	1	0.0238095	324488	7	GA	0.86	0.0145688	324488	2	GA	1	0.5	nad4-599-as	2	1	1	Positive
324767	324767	8	CT	0.25	0.5	324767	24	-	0	0.5	324767	21	CG	0.62	8.30411e-05	324767-F	1	1	2	Positive
324972						324972	1	-	0	1						NA	0	1	0	Positive
325192	325192	17	-	0	1	325192	8	-	0	1	325192	19	TA TC	0.83	2.03082e-06	325192-F	1	1	2	Positive
325194	325194	17	CT	0.47	0.0083426	325194	8	-	0	1	325194	19	-	0	1	325194-F	2	1	1	Positive
325209	325209	17	GA	0.47	0.0083426	325209	9	-	0	1	325209	19	GA	0.16	0.30193	325209-F	2	1	1	Positive
325849	325849	15	AT	0.13	0.5	325849	41	AT AG	0.24	0.0135909	325849	9	-	0	1	325849-F	1	1	1	Positive
325909	325909	43	-	0	1	325909	74	-	0	1	325909	17	-	0	1	NA	1	1	1	Positive
326042																NA	0	0	0	Positive
326054																NA	0	0	0	Positive
326055																NA	0	0	0	Positive
326058																NA	0	0	0	Positive
326141	326141	18	TA	0.61	0.00047248	326141	2	-	0	1	326141	1	-	0	1	nad4-341-as	2	1	1	Positive
326187	326187	30	GA	0.33	0.00278955	326187	4	-	0	1	326187	1	-	0	1	nad4-295-as	2	1	1	Positive
326294	326294	4	-	0	1	326294	1	GA	1	1						NA	1	1	0	Positive
326306	326306	4	-	0	1	326306	2	-	0	1						NA	1	1	0	Positive
326325						326325	2	GA	1	0.5						NA	0	1	0	Positive
326333						326333	2	GA	1	0.5						NA	0	1	0	Positive
326382						326382	2	-	0	1						NA	0	1	0	Positive
327995											327995	6	CA	1	0.00757576	327995-F	0	0	2	Positive
328094											328094	5	GA	1	0.0238095	328094-F	0	0	2	Positive
329702	329702	8	TC	1	0.0006993											329702-F	2	0	0	Positive
329712	329712	8	AG	1	0.0006993	329712	1	AG	1	1						329712-F	2	1	0	Positive
329726	329726	8	TC	1	0.0006993	329726	1	TC	1	1						329726-F	2	1	0	Positive
329744	329744	8	TC	1	0.0006993	329744	1	TC	1	1						329744-F	2	1	0	Positive
329793	329793	6	TC	1	0.00757576	329793	1	TC	1	1						329793-F	2	1	0	Positive
329795	329795	8	AC	1	0.0006993	329795	1	AC	1	1						329795-F	2	1	0	Positive
331623						331623	2	-	0	1						NA	0	1	0	Positive
331624						331624	2	-	0	1						NA	0	1	0	Positive
332277	332277	79	-	0	1	332277	247	-	0	1	332277	5	-	0	1	NA	1	1	1	Positive
332283	332283	76	-	0	1	332283	244	-	0	1	332283	6	-	0	1	NA	1	1	1	Positive
332576	332576	1969	-	0	0.5	332576	7619	-	0	0.750016	332576	205	-	0	1	NA	1	1	1	Positive
332751	332751	64	-	0	0.103795	332751	193	-	0	1	332751	17	-	0	1	NA	1	1	1	Positive
332807	332807	57	AT	0.32	8.77646e-06	332807	203	AT	0.36	4.4487e-23	332807	22	AT	0.64	3.134e-05	332807-F	2	2	2	Positive
333051	333051	88	-	0	0.5	333051	1415	CT	0.11	3.7449e-46	333051	9	-	0	1	333051-F	1	2	1	Positive
333877	333877	118	TA	0.14	8.48054e-05	333877	540	TA	0.11	4.9447e-18	333877	33	-	0	0.753846	333877-F	2	2	1	Positive
334003	334003	153	AG	0.14	2.76273e-06	334003	360	-	0	1.92718e-09	334003	5	-	0	1	334003-F	2	1	1	Positive
334355	334355	6550	-	0	0.2265	334355	962	CT	0.13	5.8722e-35	334355	850	-	0	0.687721	334355-F	1	2	1	Positive
334515	334515	7523	-	0	0.937544	334515	7629	-	0	0.656281	334515	1278	-	0	1	NA	1	1	1	Positive
334621	334621	2381	-	0	1	334621	4373	-	0	1	334621	436	-	0	1	NA	1	1	1	Positive
334631	334631	2364	-	0	0.750053	334631	4137	-	0	0.75003	334631	289	-	0	0.750433	NA	1	1	1	Positive
334696	334696	1037	CT	0.19	1.8187e-56	334696	1607	-	0	2.2433e-38	334696	240	CT	0.26	3.61e-20	334696-F	2	1	2	Positive
334721	334721	1053	-	0	1	334721	2061	-	0	1	334721	275	-	0	1	NA	1	1	1	Positive
334969	334969	17	-	0	1	334969	96	-	0	1	334969	2	-	0	1	NA	1	1	1	Positive
335248	335248	2	-	0	1	335248	124	-	0	1	335248	5	-	0	1	NA	1	1	1	Positive
335335	335335	25	CT	0.28	0.0243986	335335	151	-	0	0.00270909	335335	3	-	0	1	335335-F	2	1	1	Positive
335346	335346	29	-	0	1	335346	218	-	0	0.107747	335346	3	-	0	1	NA	1	1	1	Positive
335347	335347	28	-	0	1	335347	242	-	0	0.750518	335347	3	-	0	1	NA	1	1	1	Positive
335479	335479	9	CT	1	0.00020568	335479	55	CT	0.64	2.1738e-13	335479	1	CT	1	1	335479-F	2	2	1	Positive
335480	335480	7	AC	1	0.002331	335480	50	AC	0.64	3.0965e-12	335480	1	AC	1	1	335480-F	2	2	1	Positive
335482	335482	6	-	0	1	335482	51	GT	0.35	7.34525e-06	335482	1	-	0	1	335482-F	1	2	1	Positive
335485	335485	6	GA	1	0.00757576	335485	45	GA	0.56	4.99707e-09	335485	1	GA	1	1	335485-F	2	2	1	Positive
335486	335486	6	GA	1	0.00757576	335486	42	GA	0.55	2.97814e-08	335486	1	GA	1	1	335486-F	2	2	1	Positive
335488						335488	6	CG	1	0.00757576	335488	1	CG	1	1	335488-F	0	2	1	Positive
335491						335491	6	GC	1	0.00757576						335491-F	0	2	0	Positive
342250	342250	1	AG	1	1	342250	8	AG AT	1	0.002331	342250	3	AG	1	0.2	342250-F	1	2	1	Positive
342252	342252	1	TA	1	1	342252	8	TA	1	0.0006993	342252	4	TA	0.75	0.242857	342252-F	1	2	1	Positive
342256	342256	1	GT	1	1	342256	26	GT GA	0.96	4.9521e-12	342256	4	GT	0.75	0.242857	342256-F	1	2	1	Positive
342289	342289	1	CT	1	1	342289	53	CT	1	8.609e-30	342289	3	CT	1	0.2	342289-F	1	2	1	Positive
342317	342317	1	TC	1	1	342317	51	TC	1	1.3013e-28	342317	4	TC	0.75	0.242857	342317-F	1	2	1	Positive
342396	342396	10	-	0	1						342396	1	-	0	1	NA	1	0	1	Positive
342411	342411	10	CT	1	5.9538e-05											orf281-86	2	0	0	Positive
342436	342436	10	CT	1	5.9538e-05											orf281-111	2	0	0	Positive
342440	342440	10	AG	1	5.9538e-05											orf281-115	2	0	0	Positive
342472	342472	10	GA	1	5.9538e-05											orf281-147	2	0	0	Positive
343698	343698	18	CT	1	2.09363e-09	343698	29	CT	1	9.9776e-16	343698	12	CT	1	4.80741e-06	cox1-242	2	2	2	Positive
343710	343710	20	CT	1	1.5234e-10	343710	42	CT	0.95	2.2077e-20	343710	13	CT	1	1.34608e-06	cox1-254	2	2	2	Positive
343721	343721	20	CT	0.35	0.021798	343721	47	-	0	0.5	343721	14	-	0	1	cox1-265	2	1	1	Positive
343908	343908	6	CT	1	0.00757576	343908	14	CT	1	3.7391e-07						cox1-452	2	2	0	Positive
343971	343971	7	CT	1	0.002331	343971	19	CT	1	5.6585e-10	343971	1	CT	1	1	cox1-515	2	2	1	Positive
344007	344007	4	CT	1	0.0714286	344007	11	CT	1	1.701e-05	344007	1	CT	1	1	cox1-551	1	2	1	Positive
344046	344046	2	CT	1	0.5	344046	4	CT	1	0.0714286	344046	1	CT	1	1	cox1-590	1	1	1	Positive
344338						344338	1	AG	1	1						NA	0	1	0	Positive
344358						344358	1	GA	1	1						NA	0	1	0	Positive
344360						344360	1	AG	1	1						NA	0	1	0	Positive
344372						344372	1	AT	1	1						NA	0	1	0	Positive
344441	344441	1	AC	1	1	344441	12	AC	1	4.80741e-06	344441	1	AC	1	1	orf304-178	1	2	1	Positive
344453	344453	1	CA	1	1	344453	12	CA	1	4.80741e-06	344453	1	CA	1	1	orf304-190	1	2	1	Positive
344456	344456	1	AC	1	1	344456	12	AC	1	4.80741e-06	344456	1	AC	1	1	orf304-193	1	2	1	Positive
344502	344502	1	CA	1	1	344502	7	CA	1	0.002331	344502	4	CA	1	0.0714286	orf304-239	1	2	1	Positive
344503	344503	1	AG	1	1	344503	7	AG	1	0.002331	344503	4	AG	1	0.0714286	orf304-240	1	2	1	Positive
344530						344530	8	TC TG	1	0.002331	344530	3	TC	1	0.2	orf304-267	0	2	1	Positive
344551						344551	10	AG	0.6	0.0286378	344551	3	-	0	1	NA	0	1	1	Positive
344618	344618	1	-	0	1	344618	8	AG	0.38	0.284615						NA	1	1	0	Positive
344647	344647	2	AG	1	0.5	344647	7	AG	0.86	0.0145688						orf304-384	1	1	0	Positive
344650	344650	2	AG	1	0.5	344650	8	AG	0.75	0.0202797						orf304-387	1	1	0	Positive
344676	344676	1	TA	1	1	344676	11	TA	1	1.701e-05	344676	1	TA	1	1	orf304-413	1	2	1	Positive
344756	344756	6	AG	1	0.00757576	344756	11	AG	1	1.701e-05	344756	3	AG	1	0.2	orf304-493	2	2	1	Positive
344777	344777	7	CG	1	0.002331	344777	11	CG	1	1.701e-05	344777	1	CG	1	1	orf304-514	2	2	1	Positive
344782	344782	7	-	0	1	344782	11	AG	0.64	0.0118679	344782	1	AG	1	1	orf304-519	1	1	1	Positive
344783	344783	7	CG	1	0.002331	344783	10	CG	0.3	0.291022	344783	2	-	0	1	orf304-520	2	1	1	Positive
344806	344806	6	CA	1	0.00757576	344806	10	CA	1	5.9538e-05	344806	2	CA	1	0.5	orf304-543	2	2	1	Positive
344807	344807	6	AG	1	0.00757576	344807	10	AG	0.3	0.291022	344807	2	-	0	1	orf304-544	2	1	1	Positive
344876	344876	2	AG	1	0.5	344876	3	AG	1	0.2	344876	10	AG	1	5.9538e-05	orf304-613	1	1	2	Positive
344880	344880	2	AG	1	0.5	344880	3	AG	1	0.2	344880	10	AG	1	5.9538e-05	orf304-617	1	1	2	Positive
344912	344912	2	CA	1	0.5	344912	5	CA	1	0.0238095	344912	10	CA	1	5.9538e-05	orf304-649	1	1	2	Positive
344956	344956	2	TA	1	0.5	344956	5	TA	1	0.0238095	344956	9	TA	1	0.00020568	orf304-693	1	1	2	Positive
344978	344978	1	CG	1	1	344978	7	CG CT	1	0.00757576						orf304-715	1	2	0	Positive
344993	344993	1	GA	1	1	344993	10	GA	1	5.9538e-05						orf304-730	1	2	0	Positive
345019	345019	8	CT	1	0.0006993	345019	10	CT	1	5.9538e-05						orf304-756	2	2	0	Positive
345020	345020	8	AG	1	0.0006993	345020	8	AG	1	0.0006993						orf304-757	2	2	0	Positive
345037	345037	8	CT	1	0.0006993	345037	8	CT	1	0.0006993						orf304-774	2	2	0	Positive
345043	345043	8	TC	0.75	0.0202797	345043	8	TC	0.62	0.0594406						orf304-780	2	1	0	Positive
345061	345061	7	AT	0.71	0.0512821	345061	8	AT	0.62	0.0594406						orf304-798	1	1	0	Positive
345092	345092	7	AG	1	0.002331	345092	3	AG	1	0.2						orf304-829	2	1	0	Positive
345171						345171	2	CG	1	0.5	345171	3	CG	1	0.2	cox1-754	0	1	1	Positive
345207	345207	4	TC	1	0.0714286	345207	7	TC	0.14	0.769231	345207	4	TC	0.75	0.242857	cox1-790	1	1	1	Positive
345472	345472	2	-	0	1	345472	1	-	0	1						NA	1	1	0	Positive
345822	345822	17	CT	1	7.71338e-09	345822	1	CT	1	1	345822	3	CT	1	0.2	cox1-1405	2	1	1	Positive
345830	345830	21	CT	0.19	0.17167	345830	1	CT	1	1	345830	3	-	0	1	NA	1	1	1	Positive
345850	345850	23	CT	1	2.9149e-12	345850	1	CT	1	1	345850	6	CT	0.5	0.272727	cox1-1433	2	1	1	Positive
345906	345906	21	CT	1	4.0873e-11						345906	6	CT	0.5	0.272727	cox1-1489	2	0	1	Positive
345911	345911	18	-	0	1						345911	6	-	0	1	NA	1	0	1	Positive
345916	345916	19	CT	1	5.6585e-10						345916	6	CT	0.5	0.272727	cox1-1499	2	0	1	Positive
345917	345917	17	-	0	1						345917	3	-	0	1	NA	1	0	1	Positive
345969	345969	1	-	0	1											NA	1	0	0	Positive
345994	345994	4	-	0	1											NA	1	0	0	Positive
346452	346452	39	GT	0.62	5.82954e-09	346452	12	-	0	1	346452	11	-	0	1	orf317-192	2	1	1	Positive
347384																NA	0	0	0	Positive
370518	370518	4	TC	0.75	0.242857	370518	8	TC	1	0.0006993	370518	13	TC	1	1.34608e-06	370518-F	1	2	2	Positive
370536	370536	5	CG CT	0.75	0.242857	370536	11	CG	1	1.701e-05	370536	13	CG	1	1.34608e-06	370536-F	1	2	2	Positive
370778	370778	2	-	0	1	370778	2	-	0	1						NA	1	1	0	Positive
370814	370814	2	-	0	1	370814	5	AG	1	0.0238095						NA	1	1	0	Positive
370818	370818	2	-	0	1	370818	5	AG	0.6	0.261905						NA	1	1	0	Positive
370834	370834	2	-	0	1	370834	5	AG	1	0.0238095						NA	1	1	0	Positive
370972	370972	2	TG	1	0.5						370972	3	TG	1	0.2	370972-F	1	0	1	Positive
371077	371077	4	AT	1	0.0714286						371077	1	AT	1	1	371077-F	1	0	1	Positive
371211	371211	20	CT	1	1.5234e-10	371211	3	CT	1	0.2	371211	12	CT	0.42	0.0774763	371211-F	2	1	1	Positive
371218	371218	12	TC	0.5	0.0343249	371218	2	TC	0.5	0.833333	371218	12	-	0	0.76087	371218-F	2	1	1	Positive
371219	371219	11	AT	0.45	0.0743034	371219	2	AT	0.5	0.833333	371219	12	-	0	0.76087	371219-F	1	1	1	Positive
371221	371221	6	GT	1	0.00757576	371221	1	GT	1	1	371221	10	GT	0.4	0.151703	371221-F	2	1	1	Positive
371501																NA	0	0	0	Positive
371503																NA	0	0	0	Positive
371515																NA	0	0	0	Positive
371517																NA	0	0	0	Positive
371523																NA	0	0	0	Positive
371554																NA	0	0	0	Positive
375613																NA	0	0	0	Positive
378330	378330	5	CT	1	0.0238095	378330	43	CT	1	6.6289e-24						378330-F	2	2	0	Positive
378331	378331	5	TC	0.6	0.261905	378331	43	TC	0.51	9.77372e-08						378331-F	1	2	0	Positive
378332	378332	5	TG	0.6	0.261905	378332	43	TG	0.51	9.77372e-08						378332-F	1	2	0	Positive
378709						378709	227	-	0	1	378709	2	-	0	1	NA	0	1	1	Positive
378712						378712	188	-	0	1	378712	1	-	0	1	NA	0	1	1	Positive
378766	378766	16	AT	0.56	0.00296142	378766	40	-	0	1						378766-F	2	1	0	Positive
378786	378786	18	-	0	1	378786	42	-	0	1						NA	1	1	0	Positive
378956	378956	17	AC	1	7.71338e-09	378956	87	AC	1	6.0845e-50	378956	1	AC	1	1	378956-F	2	2	1	Positive
378958	378958	15	GT	1	1.03148e-07	378958	75	GT	1	8.1874e-43	378958	1	GT	1	1	378958-F	2	2	1	Positive
378960	378960	7	CT	1	0.002331	378960	43	CT	1	6.6289e-24	378960	1	CT	1	1	378960-F	2	2	1	Positive
378961	378961	7	TA	1	0.002331	378961	42	TA	1	2.5612e-23	378961	1	TA	1	1	378961-F	2	2	1	Positive
378962	378962	3	TG	1	0.2	378962	21	TG	1	4.0873e-11	378962	1	TG	1	1	378962-F	1	2	1	Positive
384671						384671	2	AG	1	0.5	384671	2	AG	1	0.5	NA	0	1	1	Positive
385810											385810	6	CT	1	0.00757576	385810-F	0	0	2	Positive
388881	388881	24	AT	0.71	1.15476e-06	388881	1	-	0	1						388881-F	2	1	0	Positive
389029																NA	0	0	0	Positive
395101	395101	10	CT	0.7	0.00988331	395101	2	-	0	1	395101	17	CT	0.25	0.166296	rps12-338-as	2	1	1	Positive
395155	395155	12	GA	1	4.80741e-06	395155	2	GA	1	0.5	395155	22	GA	1	1.0931e-11	rps12-284-as	2	1	2	Positive
395218	395218	5	GA	1	0.0238095	395218	5	GA	1	0.0238095	395218	11	GA	1	1.701e-05	rps12-221-as	2	1	2	Positive
395233	395233	23	CA	0.48	0.00083396	395233	8	-	0	1	395233	19	CT	0.11	0.5	rps12-206-as	2	1	1	Positive
395243	395243	23	GA	1	2.9149e-12	395243	8	GA	1	0.0006993	395243	13	GA	1	1.34608e-06	rps12-196-as	2	2	2	Positive
395280	395280	21	GA	1	4.0873e-11	395280	8	GA	1	0.0006993	395280	13	GA	0.92	1.63452e-05	rps12-159-as	2	2	2	Positive
395302	395302	18	-	0	1	395302	3	-	0	1	395302	9	-	0	1	NA	1	1	1	Positive
395335											395335	1	GA	1	1	NA	0	0	1	Positive
395344	395344	21	CT	1	4.0873e-11	395344	1	-	0	1	395344	1	-	0	1	rps12-95-as	2	1	1	Positive
395358	395358	56	AG	0.13	0.0302134	395358	13	AG	0.23	0.296522	395358	26	-	0	1	rps12-81-as	2	1	1	Positive
395403	395403	59	-	0	1	395403	15	-	0	1	395403	25	-	0	1	NA	1	1	1	Positive
395454	395454	69	-	0	0.0576403	395454	10	CT	0.2	0.5	395454	31	CT	0.26	0.0130486	395454-F	1	1	2	Positive
395461	395461	127	-	0	0.0598647	395461	25	-	0	0.5	395461	128	CT	0.2	1.19569e-07	395461-F	1	1	2	Positive
395495	395495	141	GA	1	3.8495e-82	395495	33	GA	1	4.7095e-18	395495	177	GA	0.97	5.1381e-93	nad3-349-as	2	2	2	Positive
395500	395500	138	GA	1	2.3859e-80	395500	34	GA	1	1.2301e-18	395500	174	GA	0.98	6.2697e-96	nad3-344-as	2	2	2	Positive
395527	395527	128	GA	1	2.2362e-74	395527	30	GA	1	2.6212e-16	395527	165	GA	0.99	2.8362e-94	nad3-317-as	2	2	2	Positive
395569	395569	11	GA	1	1.701e-05	395569	4	GA	1	0.0714286	395569	41	GA	1	9.8874e-23	nad3-275-as	2	1	2	Positive
395578	395578	5	GA	1	0.0238095	395578	1	GA	1	1	395578	9	GA	1	0.00020568	nad3-266-as	2	1	2	Positive
395593						395593	1	-	0	1	395593	2	GA	1	0.5	NA	0	1	1	Positive
395597						395597	1	GA	1	1	395597	2	GA	1	0.5	NA	0	1	1	Positive
395613	395613	3	GA	1	0.2	395613	6	GA	0.5	0.272727	395613	12	-	0	1	NA	1	1	1	Positive
395614	395614	3	GA	1	0.2	395614	6	GA	1	0.00757576	395614	12	GA	0.92	5.36212e-05	nad3-230-as	1	2	2	Positive
395629	395629	3	GA	1	0.2	395629	5	GA	1	0.0238095	395629	12	GA	0.92	5.36212e-05	nad3-215-as	1	1	2	Positive
395635	395635	3	GA	1	0.2	395635	6	GA	1	0.00757576	395635	12	GA	0.92	5.36212e-05	nad3-209-as	1	2	2	Positive
395636	395636	3	GA	1	0.2	395636	6	GA	1	0.00757576	395636	12	GA	0.92	5.36212e-05	nad3-208-as	1	2	2	Positive
395698	395698	3	GA	1	0.2	395698	8	GA	1	0.0006993	395698	10	GA	0.9	0.00054667	nad3-146-as	1	2	2	Positive
395720						395720	6	GA	1	0.00757576	395720	1	GA	1	1	nad3-124-as	0	2	1	Positive
395764						395764	10	GA	1	5.9538e-05	395764	1	GA	1	1	nad3-80-as	0	2	1	Positive
395765						395765	11	GA	1	1.701e-05	395765	1	GA	1	1	nad3-79-as	0	2	1	Positive
395782						395782	8	GA	1	0.0006993	395782	1	GA	1	1	nad3-62-as	0	2	1	Positive
395800						395800	4	GA	1	0.0714286	395800	1	GA	1	1	nad3-44-as	0	1	1	Positive
406188						406188	5	GT	1	0.0238095	406188	1	GT	1	1	406188-F	0	1	1	Positive
406190						406190	5	CG	1	0.0238095	406190	1	CG	1	1	406190-F	0	1	1	Positive
406191						406191	5	TC	1	0.0238095	406191	1	TC	1	1	406191-F	0	1	1	Positive
406249	406249	2	-	0	1	406249	8	TC	1	0.0006993	406249	1	TC	1	1	406249-F	1	2	1	Positive
406280	406280	2	-	0	1	406280	7	AC	1	0.002331	406280	1	AC	1	1	406280-F	1	2	1	Positive
406286	406286	2	-	0	1	406286	8	CT	1	0.0006993	406286	1	CT	1	1	406286-F	1	2	1	Positive
406319	406319	2	-	0	1	406319	1	AC	1	1	406319	1	-	0	1	NA	1	1	1	Positive
406324											406324	1	-	0	1	NA	0	0	1	Positive
406336											406336	1	-	0	1	NA	0	0	1	Positive
411855	411855	5	CT	1	0.0238095						411855	1	CT	1	1	rpl5-35	2	0	1	Positive
411867	411867	5	CT	1	0.0238095						411867	1	CT	1	1	rpl5-47	2	0	1	Positive
411980	411980	1	CT	1	1											NA	1	0	0	Positive
412234	412234	39	CT	0.59	1.89195e-08	412234	3	-	0	1	412234	48	CT	0.69	4.9617e-13	rpl5-414	2	1	2	Positive
412255	412255	35	CT	0.8	5.8516e-12	412255	2	-	0	1	412255	45	CT	0.64	4.374e-11	rpl5-435	2	1	2	Positive
412261	412261	36	CT	1	8.3613e-20	412261	1	CT	1	1	412261	44	CT	1	1.7144e-24	rpl5-441	2	1	2	Positive
412329																NA	0	0	0	Positive
412331																NA	0	0	0	Positive
412332																NA	0	0	0	Positive
412357																NA	0	0	0	Positive
412373																NA	0	0	0	Positive
412374																NA	0	0	0	Positive
412375																NA	0	0	0	Positive
420824	420824	8	CA	0.75	0.0202797	420824	21	CA	0.2	0.170825	420824	28	-	0	0.754545	orf214-400-as	2	1	1	Positive
420825	420825	102	AT	0.23	1.6908e-06	420825	54	AT AG	0.19	0.0076563	420825	54	AT	0.15	0.0157241	orf214-399-as	2	2	2	Positive
420826	420826	243	TA	0.14	1.10971e-08	420826	109	TG TA	0.13	0.00124421	420826	122	-	0	0.00493517	orf214-398-as	2	2	1	Positive
420827	420827	298	CT	0.11	1.66838e-09	420827	160	CT CA	0.19	1.28272e-07	420827	133	CT	0.1	0.00069531	orf214-397-as	2	2	2	Positive
420919	420919	283	GA	0.74	2.9748e-90	420919	211	GA	0.59	1.5313e-47	420919	127	GA	0.68	1.1428e-34	orf214-305-as	2	2	2	Positive
421209	421209	21	-	0	1	421209	15	-	0	0.758621	421209	38	AT AC	0.29	0.0031622	orf214-15-as	1	1	2	Positive
421266	421266	24	GA	1	7.7525e-13	421266	13	GA	1	1.34608e-06	421266	39	GA	1	1.4697e-21	atp9-212-as	2	2	2	Positive
426294																NA	0	0	0	Positive
427622	427622	13	CT	1	1.34608e-06	427622	2	CT	1	0.5	427622	2	CT	1	0.5	nad7-77	2	1	1	Positive
427682	427682	2	CT	1	0.5	427682	1	CT	1	1	427682	2	CT	1	0.5	nad7-137	1	1	1	Positive
427689	427689	4	-	0	1	427689	7	-	0	1	427689	2	-	0	1	NA	1	1	1	Positive
427690	427690	4	-	0	1	427690	7	-	0	1	427690	2	-	0	1	NA	1	1	1	Positive
427692	427692	4	-	0	1	427692	7	-	0	1	427692	2	-	0	1	NA	1	1	1	Positive
428182						428182	1	-	0	1						NA	0	1	0	Positive
428248						428248	1	-	0	1						NA	0	1	0	Positive
428608						428608	2	CT	1	0.5	428608	6	CT	1	0.00757576	nad7-200	0	1	2	Positive
428620	428620	1	AT	1	1	428620	8	AT AG	0.71	0.0512821	428620	1	AT	1	1	nad7-212	1	1	1	Positive
428948						428948	4	-	0	1	428948	14	AT	0.64	0.00221205	428948-F	0	1	2	Positive
429001	429001	4	-	0	1	429001	4	-	0	1	429001	10	-	0	1	NA	1	1	1	Positive
429004	429004	4	-	0	1	429004	4	-	0	1	429004	10	-	0	1	NA	1	1	1	Positive
429186	429186	8	-	0	1	429186	7	-	0	1	429186	10	-	0	1	NA	1	1	1	Positive
429311	429311	6	-	0	1	429311	8	-	0	1	429311	17	-	0	1	NA	1	1	1	Positive
429312	429312	6	-	0	1	429312	8	-	0	1	429312	18	-	0	1	NA	1	1	1	Positive
429920						429920	8	GA	1	0.0006993						429920-F	0	2	0	Positive
430080						430080	4	TC	1	0.0714286						NA	0	1	0	Positive
430188	430188	17	GT	0.82	6.30183e-06	430188	35	-	0	1	430188	10	-	0	1	nad7-455	2	1	1	Positive
430189	430189	17	-	0	1	430189	35	GA	0.91	2.2915e-15	430189	7	GA	1	0.002331	nad7-456	1	2	2	Positive
430264	430264	25	CT	0.68	1.52436e-06	430264	8	-	0	1						nad7-531	2	1	0	Positive
430280	430280	25	-	0	1	430280	3	-	0	1						NA	1	1	0	Positive
430281	430281	24	-	0	1	430281	3	-	0	1						NA	1	1	0	Positive
430282	430282	25	-	0	1	430282	3	-	0	1						NA	1	1	0	Positive
430283	430283	25	-	0	1	430283	3	-	0	1						NA	1	1	0	Positive
430284	430284	24	-	0	1	430284	3	-	0	1						NA	1	1	0	Positive
430285	430285	24	-	0	1	430285	3	-	0	1	430285	4	-	0	1	NA	1	1	1	Positive
430311	430311	7	CT	0.14	0.769231	430311	1	-	0	1	430311	4	CT	1	0.0714286	NA	1	1	1	Positive
430457						430457	4	CT	1	0.0714286	430457	16	CT	1	2.82824e-08	nad7-724	0	1	2	Positive
430472						430472	4	CT	1	0.0714286	430472	16	CT	1	2.82824e-08	nad7-739	0	1	2	Positive
430473						430473	4	CT	1	0.0714286	430473	16	CT	1	2.82824e-08	nad7-740	0	1	2	Positive
431083	431083	4	-	0	1	431083	18	-	0	1						NA	1	1	0	Positive
431873	431873	12	CT	1	4.80741e-06	431873	2	CT	1	0.5						431873-F	2	1	0	Positive
432125	432125	12	CT	1	4.80741e-06	432125	9	CT	0.89	0.00168655	432125	3	CT	0.67	0.5	nad7-1050	2	2	1	Positive
432132	432132	7	CT	0.57	0.132867	432132	8	CT	0.88	0.00505051	432132	2	CT	0.5	0.833333	nad7-1057	1	2	1	Positive
432178	432178	1	CT	1	1	432178	6	CT	1	0.00757576	432178	1	-	0	1	nad7-1103	1	2	1	Positive
432199						432199	2	CT	1	0.5	432199	1	-	0	1	NA	0	1	1	Positive
432241																NA	0	0	0	Positive
434162											434162	8	GA	1	0.0006993	orf108b-201	0	0	2	Positive
434175											434175	8	CT	1	0.0006993	orf108b-214	0	0	2	Positive
434198											434198	8	GA	1	0.0006993	orf108b-237	0	0	2	Positive
434203											434203	8	CT	1	0.0006993	orf108b-242	0	0	2	Positive
434240											434240	8	CG	1	0.0006993	orf108b-279	0	0	2	Positive
434255											434255	8	AT	1	0.0006993	orf108b-294	0	0	2	Positive
434256											434256	8	AG	1	0.0006993	orf108b-295	0	0	2	Positive
434279																NA	0	0	0	Positive
434280																NA	0	0	0	Positive
434296																NA	0	0	0	Positive
434300																NA	0	0	0	Positive
435089	435089	50	TC	0.21	0.00381625	435089	53	-	0	0.308573						435089-F	2	1	0	Positive
435237	435237	50	AC AT	0.18	0.0149891	435237	199	AT	0.12	1.53716e-06	435237	2	-	0	1	435237-F	2	2	1	Positive
435240	435240	176	-	0	0.00275947	435240	676	TC	0.14	1.1715e-25	435240	2	-	0	1	435240-F	1	2	1	Positive
435241	435241	417	CT	0.15	2.464e-17	435241	1091	CT	0.17	2.5517e-51	435241	2	-	0	1	435241-F	2	2	1	Positive
447122																NA	0	0	0	Positive
450885	450885	6	GA	1	0.00757576	450885	2	GA	1	0.5	450885	1	GA	1	1	nad1-536-as	2	1	1	Positive
450921	450921	11	GA	1	1.701e-05						450921	1	GA	1	1	nad1-500-as	2	0	1	Positive
450928	450928	11	GA	1	1.701e-05											nad1-493-as	2	0	0	Positive
450931	450931	11	GA	1	1.701e-05											nad1-490-as	2	0	0	Positive
452265						452265	1	GA	1	1						NA	0	1	0	Positive
453020																NA	0	0	0	Positive
460734	460734	21	AT	1	4.0873e-11											460734-F	2	0	0	Positive
468194																NA	0	0	0	Positive
468217						468217	4	AG	1	0.0714286	468217	8	AG	1	0.0006993	orf456-1329-as	0	1	2	Positive
468259	468259	4	AG	1	0.0714286	468259	6	AG	1	0.00757576	468259	8	AG	1	0.0006993	orf456-1287-as	1	2	2	Positive
468286	468286	4	CT	1	0.0714286	468286	11	CT	1	1.701e-05	468286	7	CT	1	0.002331	orf456-1260-as	1	2	2	Positive
468310	468310	4	-	0	1	468310	18	GA	0.39	0.0203762	468310	8	GA	0.25	0.5	orf456-1236-as	1	1	1	Positive
468316	468316	3	TC	1	0.2	468316	15	TC	1	1.03148e-07						orf456-1230-as	1	2	0	Positive
468361						468361	15	GA	1	1.03148e-07						orf456-1185-as	0	2	0	Positive
468364						468364	15	GC	1	1.03148e-07						orf456-1182-as	0	2	0	Positive
468449	468449	16	AT	1	2.82824e-08	468449	16	AT	1	2.82824e-08	468449	15	AT	1	1.03148e-07	orf456-1097-as	2	2	2	Positive
468454	468454	15	GC	1	1.03148e-07	468454	16	GC	1	2.82824e-08	468454	15	GC	1	1.03148e-07	orf456-1092-as	2	2	2	Positive
468456	468456	17	GA	1	7.71338e-09	468456	16	GA	1	2.82824e-08	468456	14	GA	1	3.7391e-07	orf456-1090-as	2	2	2	Positive
468474	468474	13	GA	1	1.34608e-06	468474	16	GA	1	2.82824e-08	468474	21	GA	1	4.0873e-11	orf456-1072-as	2	2	2	Positive
468511	468511	4	AT	1	0.0714286	468511	12	AT	1	4.80741e-06	468511	10	AT	1	5.9538e-05	orf456-1035-as	1	2	2	Positive
468523	468523	2	AG	1	0.5	468523	5	AG	1	0.0238095	468523	9	AG	1	0.00020568	orf456-1023-as	1	1	2	Positive
468526	468526	3	TC	0.67	0.5	468526	7	TC	1	0.002331	468526	7	TC	1	0.002331	orf456-1020-as	1	2	2	Positive
468541	468541	26	TA	1	5.4444e-14	468541	57	TA	1	3.7452e-32	468541	17	TA	1	7.71338e-09	orf456-1005-as	2	2	2	Positive
468562	468562	26	AG	1	5.4444e-14	468562	57	AG	1	3.7452e-32	468562	10	AG	1	5.9538e-05	orf456-984-as	2	2	2	Positive
468578	468578	24	CT	1	7.7525e-13	468578	54	CT	1	2.2126e-30	468578	9	CT	1	0.00020568	orf456-968-as	2	2	2	Positive
468603	468603	24	TG	1	7.7525e-13	468603	50	TG	1	5.0549e-28	468603	8	TG	1	0.0006993	orf456-943-as	2	2	2	Positive
468627	468627	7	CT	1	0.002331	468627	74	CT	0.99	2.3444e-40	468627	23	CT	0.96	6.4372e-11	orf456-919-as	2	2	2	Positive
468649	468649	7	GA	1	0.002331	468649	42	GA	1	2.5612e-23	468649	25	GA	1	2.0568e-13	orf456-897-as	2	2	2	Positive
468655	468655	7	CT	1	0.002331	468655	43	CT	1	6.6289e-24	468655	26	CT	1	5.4444e-14	orf456-891-as	2	2	2	Positive
468684	468684	8	GT	1	0.0006993	468684	46	GT	1	1.1441e-25	468684	30	GT	1	2.6212e-16	orf456-862-as	2	2	2	Positive
468685	468685	8	TC	1	0.0006993	468685	47	TC	1	2.9526e-26	468685	30	TC	1	2.6212e-16	orf456-861-as	2	2	2	Positive
468707	468707	6	TG	1	0.00757576	468707	21	TG	1	4.0873e-11	468707	29	TG	1	9.9776e-16	orf456-839-as	2	2	2	Positive
468721	468721	6	TC	1	0.00757576	468721	8	TC	1	0.0006993	468721	15	TC	1	1.03148e-07	orf456-825-as	2	2	2	Positive
468748	468748	2	TC	1	0.5	468748	5	TC	1	0.0238095	468748	9	TC	1	0.00020568	orf456-798-as	1	1	2	Positive
468751	468751	2	AG	1	0.5	468751	5	AG	1	0.0238095	468751	9	AG	1	0.00020568	orf456-795-as	1	1	2	Positive
468760	468760	99	AC AT	1	4.1668e-54	468760	209	AC AT AG	1	7.855e-120	468760	141	AC AT	1	5.8456e-78	NA	2	2	2	Positive
468787	468787	293	TC	0.99	1.507e-168	468787	255	TC	1	2.163e-150	468787	313	TC	1	3.537e-185	orf456-759-as	2	2	2	Positive
468805	468805	307	CT	0.27	3.4974e-27	468805	264	CT	0.26	9.4663e-22	468805	325	CT	0.29	1.0558e-30	orf456-741-as	2	2	2	Positive
468817	468817	297	AG	0.98	5.951e-162	468817	264	AG	0.99	3.017e-151	468817	323	AG AT	1	4.519e-188	orf456-729-as	2	2	2	Positive
468827	468827	301	CT	0.98	2.603e-164	468827	269	CT	0.99	3.146e-154	468827	319	CT	1	8.885e-189	orf456-719-as	2	2	2	Positive
468838	468838	305	TA	0.97	4.419e-165	468838	265	TA	0.99	7.642e-152	468838	323	TA	1	3.536e-191	orf456-708-as	2	2	2	Positive
468862	468862	186	GA	0.96	7.735e-97	468862	63	GA	0.95	4.4185e-31	468862	177	GA	1	1.145e-103	orf456-684-as	2	2	2	Positive
468888	468888	15	GC	0.47	0.0175912	468888	33	GC	0.24	0.0134204	468888	19	-	0	1	orf456-658-as	2	1	1	Positive
468892	468892	9	AG	0.22	0.5	468892	28	AG	0.71	6.54984e-08	468892	19	AG	1	5.6585e-10	orf456-654-as	1	2	2	Positive
468910						468910	23	AG	0.74	8.35569e-07	468910	3	AG	1	0.2	orf456-636-as	0	2	1	Positive
468915						468915	23	TG	0.74	8.35569e-07	468915	3	TG	1	0.2	orf456-631-as	0	2	1	Positive
468916						468916	23	AG	0.74	8.35569e-07	468916	3	AG	1	0.2	orf456-630-as	0	2	1	Positive
468940	468940	1	GT	1	1	468940	22	GT	0.77	5.69835e-07	468940	4	GT	0.75	0.242857	orf456-606-as	1	2	1	Positive
469051	469051	1	AC	1	1	469051	8	AC	1	0.0006993	469051	2	AC	1	0.5	orf456-495-as	1	2	1	Positive
469072	469072	4	GA	1	0.0714286	469072	12	GA	1	4.80741e-06	469072	5	GA	1	0.0238095	orf456-474-as	1	2	2	Positive
469099	469099	3	GC	1	0.2	469099	10	GC	1	5.9538e-05	469099	5	GC	1	0.0238095	orf456-447-as	1	2	2	Positive
469112	469112	3	GC	1	0.2	469112	8	GC	1	0.0006993	469112	3	GC	1	0.2	orf456-434-as	1	2	1	Positive
469132	469132	14	CT	1	3.7391e-07	469132	11	CT CG	1	5.9538e-05	469132	3	CT	1	0.2	orf456-414-as	2	2	1	Positive
469135	469135	14	TC	1	3.7391e-07	469135	10	TC	0.9	0.00054667	469135	3	TC	1	0.2	orf456-411-as	2	2	1	Positive
469141	469141	14	CT	1	3.7391e-07	469141	11	CT	1	1.701e-05	469141	11	CT	0.91	0.00017294	orf456-405-as	2	2	2	Positive
469152	469152	14	AG	1	3.7391e-07	469152	21	AG	1	4.0873e-11	469152	11	AG	1	1.701e-05	orf456-394-as	2	2	2	Positive
469171	469171	11	GA	1	1.701e-05	469171	17	GA	0.82	6.30183e-06	469171	8	GA	1	0.0006993	orf456-375-as	2	2	2	Positive
469189	469189	10	TA	1	5.9538e-05	469189	17	TA	0.82	6.30183e-06	469189	8	TA	1	0.0006993	orf456-357-as	2	2	2	Positive
469194	469194	10	-	0	1	469194	17	-	0	1	469194	8	CA	1	0.0006993	orf456-352-as	1	1	2	Positive
469246	469246	14	TA	1	3.7391e-07	469246	13	TA	0.77	0.00049132						orf456-300-as	2	2	0	Positive
469260	469260	13	TC	1	1.34608e-06	469260	9	TC	0.78	0.00761004	469260	1	TC	1	1	orf456-286-as	2	2	1	Positive
469297	469297	13	TA	1	1.34608e-06	469297	6	TA	1	0.00757576	469297	1	TA	1	1	orf456-249-as	2	2	1	Positive
469303	469303	14	CT	1	3.7391e-07	469303	6	CT	1	0.00757576	469303	1	CT	1	1	orf456-243-as	2	2	1	Positive
469318						469318	4	CT	1	0.0714286	469318	1	CT	1	1	orf456-228-as	0	1	1	Positive
469323						469323	5	TC	1	0.0238095	469323	1	TC	1	1	orf456-223-as	0	1	1	Positive
469327						469327	5	CT	1	0.0238095	469327	1	CT	1	1	orf456-219-as	0	1	1	Positive
469330						469330	5	AG	1	0.0238095	469330	1	AG	1	1	orf456-216-as	0	1	1	Positive
469356	469356	18	GC	1	2.09363e-09	469356	61	GC	1	1.6176e-34	469356	50	GC	1	5.0549e-28	orf456-190-as	2	2	2	Positive
469361	469361	18	AT	1	2.09363e-09	469361	70	AT	1	7.5676e-40	469361	50	AT	1	5.0549e-28	orf456-185-as	2	2	2	Positive
469372	469372	18	CT	1	2.09363e-09	469372	64	CT	1	2.7139e-36	469372	49	CT	1	1.9625e-27	orf456-174-as	2	2	2	Positive
469423	469423	15	TA	1	1.03148e-07	469423	66	TA	1	1.7754e-37	469423	50	TA	1	5.0549e-28	orf456-123-as	2	2	2	Positive
469447	469447	2	GT	1	0.5	469447	42	GT	1	2.5612e-23						orf456-99-as	1	2	0	Positive
469461	469461	14	AG	1	3.7391e-07	469461	19	AG	1	5.6585e-10	469461	11	AG	1	1.701e-05	orf456-85-as	2	2	2	Positive
469464	469464	11	CT	1	1.701e-05	469464	20	CT	1	1.5234e-10	469464	10	CT	1	5.9538e-05	orf456-82-as	2	2	2	Positive
469471	469471	16	AG	1	2.82824e-08	469471	29	AG	1	9.9776e-16	469471	13	AG	1	1.34608e-06	orf456-75-as	2	2	2	Positive
469489	469489	13	AG	1	1.34608e-06	469489	34	AG	1	1.2301e-18	469489	13	AG	1	1.34608e-06	orf456-57-as	2	2	2	Positive
469534	469534	11	CA	1	1.701e-05	469534	31	CA	1	6.8754e-17	469534	13	CA	1	1.34608e-06	orf456-12-as	2	2	2	Positive
469537	469537	13	TA	1	1.34608e-06	469537	29	TA	1	9.9776e-16	469537	13	TA	1	1.34608e-06	orf456-9-as	2	2	2	Positive
469590	469590	7	TA	1	0.002331	469590	142	TA	1	9.7257e-83	469590	3	TA	1	0.2	469590-F	2	2	1	Positive
469629	469629	8	TC	1	0.0006993	469629	143	TC	1	2.457e-83	469629	3	TC	1	0.2	469629-F	2	2	1	Positive
469668	469668	8	CT	1	0.0006993	469668	127	CT	1	8.8409e-74	469668	3	CT	1	0.2	469668-F	2	2	1	Positive
469693	469693	4	CT	1	0.0714286	469693	45	CT	1	4.4304e-25						469693-F	1	2	0	Positive
469699	469699	4	AT	1	0.0714286	469699	44	AT	1	1.7144e-24						469699-F	1	2	0	Positive
469702	469702	4	GA	1	0.0714286	469702	45	GA	1	4.4304e-25						469702-F	1	2	0	Positive
469717	469717	29	AG	1	9.9776e-16	469717	80	AG	1	8.8e-46	469717	32	AG	1	1.8007e-17	469717-F	2	2	2	Positive
469721	469721	29	AG	1	9.9776e-16	469721	79	AG	1	3.4548e-45	469721	33	AG	1	4.7095e-18	469721-F	2	2	2	Positive
469755	469755	28	GA	1	3.7915e-15	469755	76	GA	1	2.0875e-43	469755	33	GA	1	4.7095e-18	469755-F	2	2	2	Positive
469756	469756	28	TC	1	3.7915e-15	469756	76	TC	1	2.0875e-43	469756	33	TC	1	4.7095e-18	469756-F	2	2	2	Positive
469774	469774	23	CT	1	2.9149e-12	469774	37	CT	1	2.1762e-20	469774	38	CT	1	5.6582e-21	469774-F	2	2	2	Positive
469810	469810	35	TG	1	3.2089e-19	469810	90	TG	1	9.9987e-52	469810	59	TG	1	2.4634e-33	469810-F	2	2	2	Positive
469861	469861	11	GA	1	1.701e-05	469861	59	GA	1	2.4634e-33	469861	28	GA	1	3.7915e-15	469861-F	2	2	2	Positive
469897	469897	7	TC	1	0.002331	469897	26	TC	1	5.4444e-14	469897	19	TC	1	5.6585e-10	469897-F	2	2	2	Positive
469909	469909	3	CT	1	0.2	469909	9	CT	1	0.00020568						469909-F	1	2	0	Positive
469918	469918	1	TC	1	1	469918	6	TC	1	0.00757576	469918	2	TC	1	0.5	469918-F	1	2	1	Positive
469924	469924	1	AT	1	1	469924	5	AT	1	0.0238095	469924	2	AT	1	0.5	469924-F	1	1	1	Positive
469933	469933	1	TC	1	1	469933	9	TC	0.89	0.00168655	469933	2	TC	1	0.5	469933-F	1	2	1	Positive
469950						469950	9	TA	1	0.00020568	469950	2	TA	1	0.5	469950-F	0	2	1	Positive
469972						469972	9	GA	1	0.00020568	469972	2	GA	1	0.5	469972-F	0	2	1	Positive
470024						470024	5	AC	1	0.0238095						470024-F	0	1	0	Positive
470666											470666	10	AG	0.7	0.00988331	470666-F	0	0	2	Positive
470667											470667	10	CT	0.7	0.00988331	470667-F	0	0	2	Positive
472504	472504	33	GA	1	4.7095e-18	472504	5	GA	1	0.0238095	472504	24	GA	1	7.7525e-13	ccmFn-1519-as	2	1	2	Positive
472539	472539	33	GA	1	4.7095e-18	472539	6	GA	1	0.00757576	472539	23	GA	1	2.9149e-12	ccmFn-1484-as	2	2	2	Positive
472551	472551	33	GA	1	4.7095e-18	472551	6	GA	1	0.00757576	472551	23	GA	1	2.9149e-12	ccmFn-1472-as	2	2	2	Positive
472575	472575	4	GA	1	0.0714286											NA	1	0	0	Positive
472636																NA	0	0	0	Positive
472669											472669	1	-	0	1	NA	0	0	1	Positive
472702											472702	1	-	0	1	NA	0	0	1	Positive
472719						472719	1	GA	1	1	472719	3	GA	0.67	0.5	NA	0	1	1	Positive
473214						473214	2	GA	0.5	0.833333						NA	0	1	0	Positive
473229	473229	1	-	0	1	473229	2	GA	0.5	0.833333	473229	2	GA	1	0.5	NA	1	1	1	Positive
473241	473241	1	GA	1	1	473241	1	GA	1	1	473241	2	GA	1	0.5	NA	1	1	1	Positive
473263	473263	1	GA	1	1	473263	1	GA	1	1	473263	2	GA	1	0.5	NA	1	1	1	Positive
473301	473301	1	GA	1	1						473301	2	GA	1	0.5	NA	1	0	1	Positive
473310	473310	1	GA	1	1						473310	1	GA	1	1	NA	1	0	1	Positive
475035	475035	11	TG	0.82	0.00095261						475035	3	-	0	1	475035-F	2	0	1	Positive
476531	476531	2	-	0	1						476531	1	-	0	1	NA	1	0	1	Positive
483502						483502	5	AG	1	0.0238095						483502-F	0	1	0	Positive
484293	484293	10	GA	0.6	0.0286378	484293	3	GA	0.33	0.8	484293	6	-	0	1	484293-F	2	1	1	Positive
484425						484425	5	GA	0.8	0.103175	484425	6	GA	0.83	0.0400433	cox3-764-as	0	1	2	Positive
484435						484435	5	GA	1	0.0238095	484435	6	GA	0.83	0.0400433	cox3-754-as	0	1	2	Positive
484767	484767	53	GA	1	8.609e-30	484767	20	GA	0.9	2.90976e-08	484767	21	GA	1	4.0873e-11	cox3-422-as	2	2	2	Positive
484770	484770	48	GA	1	7.6145e-27	484770	19	GA	1	5.6585e-10	484770	16	GA	1	2.82824e-08	cox3-419-as	2	2	2	Positive
484849	484849	20	CT	0.1	0.5	484849	17	CT	0.38	0.0414658	484849	26	CT	0.12	0.304922	cox3-340-as	1	1	1	Positive
484850	484850	33	TC	0.21	0.0269626	484850	21	TA TC	0.17	0.301299	484850	27	-	0	1	cox3-339-as	2	1	1	Positive
484854	484854	39	GA	0.21	0.0143193	484854	24	-	0	1	484854	28	GA	0.71	6.54984e-08	cox3-335-as	2	1	2	Positive
484875	484875	44	GA	1	1.7144e-24	484875	25	GA	0.92	6.1909e-11	484875	28	GA	0.54	2.59023e-05	cox3-314-as	2	2	2	Positive
484878	484878	44	GA	1	1.7144e-24	484878	25	GA	0.88	5.3497e-10	484878	28	GA	0.54	2.59023e-05	cox3-311-as	2	2	2	Positive
484885	484885	44	GA	1	1.7144e-24	484885	24	GA	0.96	1.7893e-11	484885	28	GA	0.54	2.59023e-05	cox3-304-as	2	2	2	Positive
484944	484944	41	GA	1	9.8874e-23	484944	23	GA	0.96	6.4372e-11	484944	24	GA	0.58	4.425e-05	cox3-245-as	2	2	2	Positive
485015						485015	2	-	0	1						NA	0	1	0	Positive
485731	485731	4	-	0	1	485731	7	-	0	1	485731	14	TA	0.57	0.00637681	485731-F	1	1	2	Positive
485786	485786	53	-	0	1	485786	8	-	0	1	485786	40	-	0	1	NA	1	1	1	Positive
485842	485842	77	-	0	1	485842	7	-	0	1	485842	43	-	0	1	NA	1	1	1	Positive
486195	486195	2	GA	1	0.5	486195	1	-	0	1	486195	1	GA	1	1	NA	1	1	1	Positive
486206	486206	2	GA	1	0.5	486206	1	-	0	1						NA	1	1	0	Positive
491146	491146	6	AG	1	0.00757576	491146	1	-	0	1						ccmB-325	2	1	0	Positive
2507																NA	0	0	0	Negative
5985																NA	0	0	0	Negative
6016																NA	0	0	0	Negative
6055						6055	1	CT	1	1						NA	0	1	0	Negative
6086	6086	5	CT	1	0.0238095	6086	2	CT	1	0.5	6086	1	CT	1	1	matR-1744	2	1	1	Negative
6122	6122	5	CT	1	0.0238095	6122	3	CT	1	0.2	6122	1	CT	1	1	matR-1708	2	1	1	Negative
6142	6142	5	CT	1	0.0238095	6142	3	CT	1	0.2	6142	1	CT	1	1	matR-1688	2	1	1	Negative
6163	6163	5	CT	1	0.0238095	6163	5	CT	1	0.0238095	6163	1	CT	1	1	matR-1667	2	2	1	Negative
7787	7787	8	CT	1	0.0006993						7787	2	CT	1	0.5	matR-43	2	0	1	Negative
7798	7798	6	CT	1	0.00757576						7798	2	CT	1	0.5	matR-32	2	0	1	Negative
8856						8856	1	-	0	1						NA	0	1	0	Negative
8979						8979	2	-	0	1	8979	16	CT	0.5	0.00774935	8979-R	0	1	2	Negative
9236						9236	1	-	0	1	9236	4	CT	1	0.0714286	NA	0	1	1	Negative
9269	9269	13	CT	0.62	0.00558352	9269	1	-	0	1	9269	14	CT CA	0.54	0.015103	mttB-695	2	1	2	Negative
9277	9277	13	CT	0.62	0.00558352	9277	1	-	0	1	9277	14	CT	0.86	3.44e-05	mttB-687	2	1	2	Negative
9282	9282	12	CT	1	4.80741e-06	9282	1	-	0	1	9282	14	CT	1	3.7391e-07	mttB-682	2	1	2	Negative
9333	9333	17	CT	0.76	2.95551e-05	9333	4	CT	0.5	0.5	9333	10	CT	1	5.9538e-05	mttB-631	2	1	2	Negative
9339	9339	17	CT	1	7.71338e-09	9339	4	CT	0.75	0.242857	9339	9	CT	1	0.00020568	mttB-625	2	1	2	Negative
9371	9371	4	CT	1	0.0714286	9371	3	CT	0.67	0.5	9371	1	CT	1	1	mttB-593	1	1	1	Negative
9395	9395	4	CT	1	0.0714286	9395	1	CT	1	1	9395	1	CT	1	1	mttB-569	1	1	1	Negative
9542						9542	2	CT	1	0.5	9542	1	-	0	1	NA	0	1	1	Negative
9570	9570	3	CT	1	0.2	9570	3	CT	0.33	0.8	9570	6	CT	0.83	0.0400433	mttB-394	1	1	2	Negative
9573	9573	3	CT	1	0.2	9573	3	CT	0.67	0.5	9573	6	CT	0.83	0.0400433	mttB-391	1	1	2	Negative
9576	9576	3	CT	1	0.2	9576	3	CT	0.33	0.8	9576	6	CT	0.83	0.0400433	mttB-388	1	1	2	Negative
9582	9582	4	-	0	1	9582	3	-	0	1	9582	6	CT	0.83	0.0400433	NA	1	1	2	Negative
9603	9603	4	CT	1	0.0714286	9603	2	-	0	1	9603	6	CT	0.83	0.0400433	mttB-361	1	1	2	Negative
9618	9618	4	CT	1	0.0714286	9618	1	-	0	1	9618	5	CT	1	0.0238095	mttB-346	1	1	2	Negative
9621	9621	4	CT	1	0.0714286	9621	3	-	0	1	9621	5	CT	1	0.0238095	mttB-343	1	1	2	Negative
10021	10021	7	CT	1	0.002331	10021	1	CT	1	1						10021-R	2	1	0	Negative
11379											11379	5	TC	1	0.0238095	11379-R	0	0	2	Negative
19260																NA	0	0	0	Negative
19318	19318	5	CT	1	0.0238095											cob-1160	2	0	0	Negative
19394	19394	5	CT	1	0.0238095	19394	1	CT	1	1						cob-1084	2	1	0	Negative
19463	19463	2	CT	1	0.5	19463	3	CT	1	0.2	19463	1	CT	1	1	cob-1015	1	1	1	Negative
19496	19496	4	CT	1	0.0714286	19496	4	CT	0.75	0.242857	19496	1	CT	1	1	cob-982	1	1	1	Negative
19625	19625	1	CT	1	1	19625	3	CT	1	0.2	19625	1	CA	1	1	NA	1	1	1	Negative
19910											19910	3	CT	1	0.2	NA	0	0	1	Negative
20120	20120	4	CT	1	0.0714286	20120	2	CT	1	0.5	20120	9	CT	1	0.00020568	cob-358	1	1	2	Negative
20153	20153	4	CT	1	0.0714286	20153	4	CT	1	0.0714286	20153	9	CT	1	0.00020568	cob-325	1	1	2	Negative
20180	20180	4	CT	1	0.0714286	20180	4	CT	1	0.0714286	20180	3	CT	1	0.2	cob-298	1	1	1	Negative
21156																NA	0	0	0	Negative
21188																NA	0	0	0	Negative
21451	21451	61	GT	0.18	0.00209901	21451	68	-	0	0.5						rbcL-1203	2	1	0	Negative
21452	21452	50	AT	0.24	0.00090357	21452	67	-	0	0.182674						rbcL-1202	2	1	0	Negative
21480	21480	26	-	0	1	21480	116	-	0	1						NA	1	1	0	Negative
21688	21688	197	-	0	0.750636	21688	286	-	0	1	21688	11	-	0	1	NA	1	1	1	Negative
21883	21883	74	-	0	1	21883	137	-	0	0.750916	21883	4	-	0	1	NA	1	1	1	Negative
21889	21889	24	AT	0.17	0.173759	21889	72	AT	0.21	0.00012692	21889	4	AT	0.25	0.785714	rbcL-765	1	2	1	Negative
21905	21905	26	-	0	1	21905	49	-	0	1	21905	2	-	0	1	NA	1	1	1	Negative
22051	22051	368	-	0	0.75034	22051	387	-	0	0.750323	22051	15	-	0	1	NA	1	1	1	Negative
22123	22123	37	AT	0.2	0.0274242	22123	46	-	0	0.308214						rbcL-531	2	1	0	Negative
22201	22201	60	-	0	1	22201	116	-	0	1	22201	21	-	0	1	NA	1	1	1	Negative
22360	22360	107	-	0	1	22360	142	-	0	0.311168	22360	7	CA	0.14	0.769231	NA	1	1	1	Negative
22382	22382	171	-	0	1	22382	161	-	0	0.311326	22382	10	CT	0.2	0.5	NA	1	1	1	Negative
22383	22383	172	-	0	1	22383	157	-	0	1	22383	9	CA	0.11	0.764706	NA	1	1	1	Negative
22424	22424	170	-	0	1	22424	106	-	0	1	22424	5	-	0	1	NA	1	1	1	Negative
22842	22842	4	AG	1	0.0714286	22842	4	AG	0.75	0.242857	22842	4	-	0	1	22842-R	1	1	1	Negative
27235	27235	10	-	0	1	27235	1	-	0	1						NA	1	1	0	Negative
27237	27237	11	-	0	1	27237	1	-	0	1						NA	1	1	0	Negative
27294	27294	1	CT	1	1	27294	3	CT	1	0.2	27294	1	CT	1	1	cox2-745	1	1	1	Negative
27315	27315	19	CT	1	5.6585e-10	27315	5	CT	1	0.0238095	27315	4	CT	1	0.0714286	cox2-724	2	2	1	Negative
27339	27339	10	-	0	1	27339	3	-	0	1						NA	1	1	0	Negative
27340	27340	11	-	0	1	27340	3	-	0	1						NA	1	1	0	Negative
27433	27433	12	TG	0.58	0.0135954	27433	6	-	0	1						27433-R	2	1	0	Negative
27619	27619	5	-	0	1	27619	4	-	0	1	27619	10	-	0	1	NA	1	1	1	Negative
28245						28245	1	-	0	1						NA	0	1	0	Negative
30240						30240	1	-	0	1	30240	1	-	0	1	NA	0	1	1	Negative
30241						30241	1	-	0	1	30241	1	-	0	1	NA	0	1	1	Negative
30416	30416	37	CT	0.46	1.86134e-05	30416	32	CT CG CA	0.72	2.24189e-08	30416	31	CT	0.52	1.2955e-05	30416-R	2	2	2	Negative
30484	30484	33	CT	1	4.7095e-18	30484	11	CT	1	1.701e-05	30484	11	CT	1	1.701e-05	cox2-632	2	2	2	Negative
30559	30559	3	CT	1	0.2	30559	11	CT	0.91	0.00017294	30559	1	CT	1	1	cox2-557	1	2	1	Negative
30572	30572	4	CT	1	0.0714286	30572	12	CT	1	4.80741e-06	30572	1	CT	1	1	cox2-544	1	2	1	Negative
30640	30640	1	CT	1	1	30640	4	CT	1	0.0714286						cox2-476	1	1	0	Negative
30673						30673	1	CT	1	1						NA	0	1	0	Negative
31045	31045	6	CT	1	0.00757576											cox2-71	2	0	0	Negative
34282	34282	9	-	0	1	34282	9	-	0	1	34282	19	CT	0.79	3.3549e-06	34282-R	1	1	2	Negative
35255	35255	125	-	0	1	35255	154	-	0	1	35255	53	-	0	1	NA	1	1	1	Negative
35301	35301	132	CT	0.3	1.509e-12	35301	152	-	0	0.00036765	35301	56	CT	0.18	0.00408341	35301-R	2	1	2	Negative
35304	35304	134	CT	0.13	4.38564e-05	35304	152	CT	0.1	0.00018702	35304	56	CT	0.21	0.00097596	35304-R	2	2	2	Negative
35350	35350	37	AT	0.31	0.00148931	35350	27	AT AG	0.22	0.0934014	35350	28	-	0	1	35350-R	2	1	1	Negative
35588						35588	5	GA	1	0.0238095	35588	6	GA	1	0.00757576	nad5-359-as	0	2	2	Negative
35603						35603	5	GA	1	0.0238095	35603	6	GA	1	0.00757576	nad5-374-as	0	2	2	Negative
35627	35627	1	GA	1	1	35627	4	GA	1	0.0714286	35627	4	GA	1	0.0714286	nad5-398-as	1	1	1	Negative
35768	35768	4	GA	1	0.0714286	35768	3	GA	0.67	0.5	35768	6	GA	0.17	0.772727	nad5-539-as	1	1	1	Negative
35777	35777	1	GA	1	1	35777	4	GA	0.75	0.242857	35777	6	GA	0.17	0.772727	NA	1	1	1	Negative
35837	35837	7	GA	0.71	0.0512821	35837	6	GA	0.83	0.0400433	35837	1	GA	1	1	nad5-608-as	1	2	1	Negative
35858	35858	6	GA	0.83	0.0400433	35858	5	GA	1	0.0238095						nad5-629-as	2	2	0	Negative
35905	35905	2	GA	0.5	0.833333	35905	5	GA	1	0.0238095	35905	2	GA	1	0.5	nad5-676-as	1	2	1	Negative
35942						35942	1	GA	1	1	35942	2	GA	1	0.5	NA	0	1	1	Negative
35954						35954	1	GA	1	1	35954	2	GA	1	0.5	NA	0	1	1	Negative
36064	36064	10	GA	1	5.9538e-05	36064	5	GA	0.8	0.103175	36064	9	GA	1	0.00020568	nad5-835-as	2	1	2	Negative
36085	36085	12	-	0	1	36085	6	-	0	1	36085	9	-	0	1	NA	1	1	1	Negative
36491	36491	5	-	0	1	36491	3	-	0	1	36491	3	-	0	1	NA	1	1	1	Negative
36539	36539	5	GA	1	0.0238095	36539	2	GA	1	0.5	36539	4	GA	1	0.0714286	nad5-1310-as	2	1	1	Negative
36696	36696	2	-	0	1						36696	12	-	0	1	NA	1	0	1	Negative
36888	36888	14	-	0	0.759259	36888	8	-	0	1	36888	10	TC	1	5.9538e-05	36888-R	1	1	2	Negative
36941	36941	10	GA	1	5.9538e-05	36941	8	GA	1	0.0006993						36941-R	2	2	0	Negative
37682	37682	1	CT	1	1	37682	2	CT	1	0.5						NA	1	1	0	Negative
37694						37694	3	TG	1	0.2						NA	0	1	0	Negative
37721						37721	5	CT	1	0.0238095						37721-R	0	2	0	Negative
37752						37752	7	TA	1	0.002331						37752-R	0	2	0	Negative
41515						41515	7	GA	1	0.002331						41515-R	0	2	0	Negative
41518	41518	2	TC	1	0.5	41518	14	TC	1	3.7391e-07						41518-R	1	2	0	Negative
41519	41519	5	GC	0.6	0.261905	41519	16	GC	0.31	0.0859597						41519-R	1	1	0	Negative
41520	41520	5	TG	1	0.0238095	41520	8	TG	1	0.0006993						41520-R	2	2	0	Negative
41521	41521	3	TG	1	0.2	41521	17	TG TC	1	1.03148e-07						NA	1	2	0	Negative
41522	41522	5	AC	1	0.0238095	41522	20	AC	1	1.5234e-10						41522-R	2	2	0	Negative
41806	41806	42	-	0	1	41806	266	GT	0.13	1.735e-10	41806	9	-	0	1	41806-R	1	2	1	Negative
42970	42970	2	GC	0.5	0.833333	42970	1	-	0	1						NA	1	1	0	Negative
43785	43785	14	-	0	0.759259	43785	7	CT	0.57	0.132867	43785	3	CT	1	0.2	nad9-478	1	1	1	Negative
43865	43865	5	CT	1	0.0238095	43865	5	CT	0.6	0.261905	43865	2	CT	1	0.5	nad9-398	2	1	1	Negative
43895	43895	4	CT	1	0.0714286	43895	3	CT	1	0.2	43895	2	CT	1	0.5	nad9-368	1	1	1	Negative
44061																NA	0	0	0	Negative
44096																NA	0	0	0	Negative
44150	44150	6	CT	1	0.00757576											nad9-113	2	0	0	Negative
44171	44171	6	CT	1	0.00757576											nad9-92	2	0	0	Negative
44235	44235	6	AC	1	0.00757576	44235	1	-	0	1						nad9-28	2	1	0	Negative
47328											47328	2	GA	1	0.5	NA	0	0	1	Negative
47386						47386	3	GA	0.33	0.8						NA	0	1	0	Negative
47405						47405	3	GA	1	0.2						NA	0	1	0	Negative
48030	48030	7	CT	1	0.002331											48030-R	2	0	0	Negative
49648																NA	0	0	0	Negative
49710																NA	0	0	0	Negative
49711																NA	0	0	0	Negative
49712																NA	0	0	0	Negative
49717																NA	0	0	0	Negative
49725																NA	0	0	0	Negative
49783	49783	11	GA	1	1.701e-05	49783	5	GA	0.8	0.103175	49783	30	GA	1	2.6212e-16	nad6-161-as	2	1	2	Negative
49791	49791	11	GA	1	1.701e-05	49791	6	GA	0.83	0.0400433	49791	30	GA	1	2.6212e-16	nad6-169-as	2	2	2	Negative
49813	49813	11	GA	1	1.701e-05	49813	8	GA	1	0.0006993	49813	30	GA	1	2.6212e-16	nad6-191-as	2	2	2	Negative
50029											50029	1	-	0	1	NA	0	0	1	Negative
50085											50085	1	-	0	1	NA	0	0	1	Negative
50198	50198	64	CT CA	0.38	1.38655e-06	50198	29	-	0	1	50198	40	-	0	1	nad6-576-as	2	1	1	Negative
53657	53657	11	AT	0.82	0.00095261	53657	2	AG	0.5	0.833333						53657-R	2	1	0	Negative
55755											55755	7	AG	1	0.002331	55755-R	0	0	2	Negative
58089																NA	0	0	0	Negative
61818	61818	14	CT	0.29	0.162963	61818	4	-	0	1	61818	9	CT	0.33	0.288235	61818-R	1	1	1	Negative
62257						62257	2	-	0	1						NA	0	1	0	Negative
62414	62414	12	TA	0.75	0.00137973	62414	2	-	0	1	62414	2	-	0	1	62414-R	2	1	1	Negative
66362	66362	14	GA	0.43	0.0384058	66362	8	GA	0.12	0.766667	66362	9	-	0	1	66362-R	2	1	1	Negative
66384	66384	11	CT	0.18	0.5	66384	9	CT	0.11	0.764706	66384	8	CT	0.5	0.141026	66384-R	1	1	1	Negative
66586	66586	15	CT	0.2	0.298851	66586	16	CT CG	0.31	0.16087	66586	10	-	0	1	66586-R	1	1	1	Negative
66588	66588	15	CT	0.33	0.0842912	66588	13	CT	0.15	0.5	66588	11	-	0	0.761905	66588-R	1	1	1	Negative
66589	66589	14	CT	0.29	0.162963	66589	13	CT	0.15	0.5	66589	10	CT	0.6	0.0286378	66589-R	1	1	2	Negative
67815	67815	22	-	0	1	67815	3	-	0	1						NA	1	1	0	Negative
67941						67941	7	-	0	1	67941	4	-	0	1	NA	0	1	1	Negative
67942						67942	7	-	0	1	67942	5	-	0	1	NA	0	1	1	Negative
68129	68129	18	AT	0.83	2.03082e-06	68129	11	-	0	1	68129	13	-	0	1	68129-R	2	1	1	Negative
68943	68943	7	-	0	1	68943	4	-	0	1						NA	1	1	0	Negative
69127	69127	13	AT	0.62	0.00558352	69127	2	-	0	1	69127	1	-	0	1	69127-R	2	1	1	Negative
69434	69434	7	TC	1	0.002331											69434-R	2	0	0	Negative
69435	69435	5	TA	1	0.0238095											69435-R	2	0	0	Negative
70439	70439	1	-	0	1	70439	1	-	0	1						NA	1	1	0	Negative
70467	70467	4	GA	1	0.0714286	70467	3	GA	0.67	0.5						nad2-995-as	1	1	0	Negative
70475	70475	4	GA	1	0.0714286	70475	8	GA	0.88	0.00505051						nad2-1003-as	1	2	0	Negative
70476	70476	4	GA	1	0.0714286	70476	8	GA	1	0.0006993						nad2-1004-as	1	2	0	Negative
70483	70483	4	GA	1	0.0714286	70483	8	GA	0.88	0.00505051						nad2-1011-as	1	2	0	Negative
70524	70524	3	GA	1	0.2	70524	7	GA	1	0.002331						nad2-1052-as	1	2	0	Negative
71481																NA	0	0	0	Negative
73738																NA	0	0	0	Negative
73739																NA	0	0	0	Negative
76065	76065	4	-	0	1	76065	19	-	0	1	76065	13	-	0	1	NA	1	1	1	Negative
76285	76285	5120	-	0	1.645e-126	76285	1154	-	0	1.3729e-11	76285	2605	-	0	1.0421e-57	76285-R	1	1	1	Negative
76391	76391	17	AC AT	0.69	0.00031758						76391	4	-	0	1	76391-R	2	0	1	Negative
76696	76696	60	CT	0.2	0.0010176	76696	10	CT	0.1	0.763158	76696	4	CA	0.5	0.5	76696-R	2	1	1	Negative
76708	76708	6	-	0	1	76708	2	-	0	1						NA	1	1	0	Negative
77033	77033	48	CT	0.17	0.0152636	77033	19	-	0	1	77033	32	-	0	0.5	77033-R	2	1	1	Negative
77035	77035	45	-	0	0.5	77035	15	-	0	1	77035	33	TC	0.24	0.0134204	77035-R	1	1	2	Negative
77501	77501	21	CT	0.43	0.00443459	77501	13	-	0	1	77501	3	-	0	1	77501-R	2	1	1	Negative
77505	77505	17	AG	0.53	0.00329996	77505	11	-	0	1	77505	1	-	0	1	77505-R	2	1	1	Negative
77901	77901	16	TC	0.44	0.0186256	77901	6	-	0	1						77901-R	2	1	0	Negative
78216	78216	93	-	0	1	78216	72	-	0	1	78216	64	-	0	1	NA	1	1	1	Negative
78250	78250	62	CT	0.18	0.00211452	78250	52	-	0	1	78250	29	CT	0.31	0.00594995	78250-R	2	1	2	Negative
78465	78465	1190	CT	0.24	8.8414e-89	78465	214	CT	0.14	2.13237e-08	78465	623	CT	0.35	1.4638e-70	78465-R	2	2	2	Negative
78467	78467	610	TA	0.21	2.1073e-36	78467	80	TG	0.14	0.00443423	78467	279	TA	0.19	3.565e-14	78467-R	2	2	2	Negative
78713	78713	41	AT	0.12	0.100362	78713	26	AT	0.12	0.304922	78713	16	AT	0.31	0.0859597	78713-R	1	1	1	Negative
78714	78714	38	AT	0.24	0.0069848	78714	19	-	0	0.756757	78714	11	-	0	1	78714-R	2	1	1	Negative
78735	78735	17	AG	0.41	0.0195485	78735	20	-	0	0.75641						78735-R	2	1	0	Negative
78777	78777	6	-	0	1	78777	12	-	0	1						NA	1	1	0	Negative
79127	79127	29	AT	0.55	1.02251e-05	79127	9	-	0	1	79127	3	-	0	1	79127-R	2	1	1	Negative
79236	79236	35	TC	0.26	0.00669224	79236	24	-	0	1	79236	6	-	0	1	79236-R	2	1	1	Negative
79417	79417	95	CT	0.22	1.76345e-06	79417	26	CT	0.27	0.0248028	79417	31	-	0	0.754098	79417-R	2	2	1	Negative
81071	81071	6	CT	1	0.00757576											81071-R	2	0	0	Negative
82369											82369	1	-	0	1	NA	0	0	1	Negative
85560																NA	0	0	0	Negative
85850	85850	9	GT	1	0.00020568											85850-R	2	0	0	Negative
86071																NA	0	0	0	Negative
87306	87306	6	-	0	1	87306	2	-	0	1						NA	1	1	0	Negative
87308	87308	6	-	0	1	87308	2	-	0	1						NA	1	1	0	Negative
88506	88506	9	-	0	1	88506	4	-	0	1	88506	56	-	0	1	NA	1	1	1	Negative
97930						97930	1	GA	1	1						NA	0	1	0	Negative
97931																NA	0	0	0	Negative
97932						97932	2	CA	0.5	0.833333						NA	0	1	0	Negative
97933						97933	3	TC	1	0.2						NA	0	1	0	Negative
97934						97934	3	CA	0.67	0.5						NA	0	1	0	Negative
97938						97938	3	-	0	1						NA	0	1	0	Negative
98128	98128	42	-	0	0.307782	98128	237	-	0	5.47472e-05	98128	67	AG AC	0.22	0.00048902	98128-R	1	1	2	Negative
98228	98228	4	GA	1	0.0714286	98228	2	GA	1	0.5						98228-R	1	1	0	Negative
98229	98229	4	AT	1	0.0714286	98229	2	AT	1	0.5						98229-R	1	1	0	Negative
98231	98231	4	GC	1	0.0714286	98231	2	GC	1	0.5						98231-R	1	1	0	Negative
102579											102579	3	-	0	1	NA	0	0	1	Negative
102914	102914	41	-	0	1	102914	7	-	0	1	102914	31	-	0	1	NA	1	1	1	Negative
107063	107063	129	-	0	1	107063	279	-	0	1	107063	48	-	0	1	NA	1	1	1	Negative
107334	107334	58	CT	0.28	4.73034e-05	107334	46	-	0	0.5	107334	5	-	0	1	107334-R	2	1	1	Negative
107346	107346	21	AT	0.52	0.00069641	107346	28	AT	0.18	0.0963576	107346	4	AT	1	0.0714286	107346-R	2	1	1	Negative
107882	107882	604	-	0	0.5	107882	219	-	0	1	107882	254	-	0	1	NA	1	1	1	Negative
107883	107883	577	-	0	1	107883	214	-	0	1	107883	248	-	0	0.5	NA	1	1	1	Negative
107886	107886	548	-	0	0.750228	107886	223	-	0	1	107886	225	-	0	1	NA	1	1	1	Negative
108166	108166	236	-	0	3.59e-06	108166	60	-	0	0.103417	108166	163	GT	0.31	3.153e-16	108166-R	1	1	2	Negative
108306	108306	118	AT	0.19	1.05457e-06	108306	56	AT AC	0.51	3.61771e-09	108306	25	AT	0.17	0.173759	108306-R	2	2	1	Negative
119262																NA	0	0	0	Negative
122186	122186	1	-	0	1											NA	1	0	0	Negative
125449																NA	0	0	0	Negative
125618	125618	11	AT	1	1.701e-05											125618-R	2	0	0	Negative
127548	127548	14	CT	0.57	0.00637681	127548	4	-	0	1	127548	17	-	0	1	127548-R	2	1	1	Negative
127580	127580	7	-	0	1	127580	3	-	0	1	127580	13	-	0	1	NA	1	1	1	Negative
127728	127728	20	CG	0.5	0.00167103	127728	12	-	0	1	127728	6	-	0	1	127728-R	2	1	1	Negative
127907																NA	0	0	0	Negative
127987						127987	3	-	0	1						NA	0	1	0	Negative
128494	128494	6	-	0	1											NA	1	0	0	Negative
128591	128591	7	CT	1	0.002331											rps10-2	2	0	0	Negative
128646	128646	7	CT	1	0.002331											128646-R	2	0	0	Negative
129236	129236	2	CT	1	0.5	129236	3	CT	0.33	0.8	129236	3	CT	1	0.2	129236-R	1	1	1	Negative
129267	129267	2	-	0	1	129267	1	-	0	1	129267	3	-	0	1	NA	1	1	1	Negative
129395											129395	9	AT	0.67	0.0248869	129395-R	0	0	2	Negative
129938	129938	1	-	0	1	129938	1	-	0	1						NA	1	1	0	Negative
129941	129941	1	-	0	1	129941	1	-	0	1						NA	1	1	0	Negative
129942	129942	1	-	0	1	129942	1	-	0	1						NA	1	1	0	Negative
138153																NA	0	0	0	Negative
138358	138358	30	CT	0.63	3.98122e-07	138358	2	CT	1	0.5	138358	2	CT	0.5	0.833333	138358-R	2	1	1	Negative
138815	138815	4	CT	1	0.0714286	138815	5	CT	1	0.0238095	138815	1	-	0	1	ccmC-400	1	2	1	Negative
138816	138816	5	CT	1	0.0238095	138816	5	CT	1	0.0238095	138816	1	-	0	1	ccmC-399	2	2	1	Negative
138884	138884	5	CT	1	0.0238095	138884	1	CT	1	1	138884	1	-	0	1	ccmC-331	2	1	1	Negative
139031	139031	4	CT	1	0.0714286	139031	1	CT	1	1						ccmC-184	1	1	0	Negative
139036	139036	4	CT	1	0.0714286	139036	1	CT	1	1						ccmC-179	1	1	0	Negative
139054	139054	4	CT	1	0.0714286	139054	2	CT	1	0.5						ccmC-161	1	1	0	Negative
139112						139112	1	CT	1	1	139112	1	CT	1	1	NA	0	1	1	Negative
139177	139177	2	CT	1	0.5	139177	1	CT	1	1	139177	1	CT	1	1	NA	1	1	1	Negative
140026																NA	0	0	0	Negative
140028																NA	0	0	0	Negative
140029																NA	0	0	0	Negative
140031						140031	9	CG	1	0.00020568						140031-R	0	2	0	Negative
140032						140032	11	TA	1	1.701e-05						140032-R	0	2	0	Negative
140168																NA	0	0	0	Negative
140169																NA	0	0	0	Negative
140170																NA	0	0	0	Negative
140256						140256	4	GA	1	0.0714286						NA	0	1	0	Negative
140273						140273	4	TC	1	0.0714286						NA	0	1	0	Negative
140276						140276	4	AG	1	0.0714286						NA	0	1	0	Negative
140301						140301	4	GA	1	0.0714286						NA	0	1	0	Negative
140302						140302	4	AG	1	0.0714286						NA	0	1	0	Negative
140320						140320	4	TC	0.75	0.242857						NA	0	1	0	Negative
144302	144302	4	-	0	1	144302	11	-	0	1	144302	2	-	0	1	NA	1	1	1	Negative
144424	144424	7	-	0	1	144424	11	-	0	1	144424	9	-	0	1	NA	1	1	1	Negative
144427	144427	8	-	0	1	144427	11	-	0	1	144427	10	-	0	1	NA	1	1	1	Negative
144428	144428	8	-	0	1	144428	12	-	0	1	144428	10	-	0	1	NA	1	1	1	Negative
144579	144579	129	-	0	1	144579	95	-	0	1	144579	67	-	0	1	NA	1	1	1	Negative
144796	144796	11	CT	0.91	0.00017294	144796	23	CT	0.83	3.66311e-08	144796	9	CT	0.89	0.00168655	rpl23-89	2	2	2	Negative
144814	144814	11	CT	0.91	0.00017294	144814	24	CT	1	7.7525e-13	144814	11	-	0	0.761905	rpl23-71	2	2	1	Negative
145792	145792	4	GT	1	0.0714286						145792	1	GT	1	1	145792-R	1	0	1	Negative
145812	145812	4	CT	1	0.0714286	145812	2	-	0	1	145812	2	CT	1	0.5	145812-R	1	1	1	Negative
145845	145845	3	TG	1	0.2	145845	2	-	0	1	145845	3	TG	1	0.2	145845-R	1	1	1	Negative
145854	145854	3	AG	1	0.2	145854	2	-	0	1	145854	3	AG	1	0.2	145854-R	1	1	1	Negative
145903	145903	2	CT	1	0.5	145903	1	CT	1	1	145903	2	CT	1	0.5	145903-R	1	1	1	Negative
150198						150198	2	AT	1	0.5	150198	3	AT	1	0.2	150198-R	0	1	1	Negative
150204						150204	2	TC	1	0.5	150204	4	TC	1	0.0714286	150204-R	0	1	1	Negative
150815						150815	1	-	0	1						NA	0	1	0	Negative
150834						150834	1	-	0	1	150834	2	-	0	1	NA	0	1	1	Negative
151637	151637	1	TC	1	1	151637	1	-	0	1	151637	8	TC	1	0.0006993	151637-R	1	1	2	Negative
153301	153301	10	CT	1	5.9538e-05	153301	21	CT	0.86	6.29847e-08	153301	1	CT	1	1	153301-R	2	2	1	Negative
153334	153334	11	GT	0.64	0.0118679	153334	16	-	0	1						153334-R	2	1	0	Negative
153800	153800	16	-	0	1	153800	167	-	0	1	153800	11	-	0	1	NA	1	1	1	Negative
153946	153946	3	CT	0.33	0.8	153946	64	CT	0.72	9.0157e-19						153946-R	1	2	0	Negative
153952	153952	3	CT	1	0.2	153952	59	CT	0.85	8.9797e-23						153952-R	1	2	0	Negative
154711	154711	5	CT	0.4	0.5	154711	97	CT	0.85	7.8697e-38	154711	2	CT	0.5	0.833333	154711-R	1	2	1	Negative
154720	154720	5	CT	0.4	0.5	154720	90	CT	0.92	1.1011e-41	154720	2	CT	0.5	0.833333	154720-R	1	2	1	Negative
154837	154837	15	-	0	1	154837	157	-	0	1	154837	9	-	0	1	NA	1	1	1	Negative
154871	154871	12	CT	1	4.80741e-06	154871	94	CT	0.95	2.6824e-46						154871-R	2	2	0	Negative
154990	154990	4	CT	0.25	0.785714	154990	492	CT	0.96	2.677e-254	154990	2	-	0	1	154990-R	1	2	1	Negative
155112	155112	8	-	0	1	155112	70	CT	0.16	0.00222429						155112-R	1	2	0	Negative
155308	155308	10	CT	1	5.9538e-05	155308	300	CT	0.96	7.054e-155	155308	2	-	0	1	155308-R	2	2	1	Negative
155709	155709	4	-	0	1	155709	18	-	0	1	155709	1	-	0	1	NA	1	1	1	Negative
155792	155792	52	-	0	0.752427	155792	395	-	0	0.750317	155792	21	-	0	1	NA	1	1	1	Negative
155795	155795	76	-	0	1	155795	438	-	0	1	155795	21	-	0	1	NA	1	1	1	Negative
155910	155910	308	-	0	1	155910	996	-	0	1	155910	93	-	0	1	NA	1	1	1	Negative
155911	155911	306	-	0	1	155911	1008	-	0	0.750124	155911	89	-	0	1	NA	1	1	1	Negative
156024	156024	59	-	0	0.182088	156024	122	CT	0.2	2.43363e-07	156024	31	-	0	0.754098	rps7-175	1	2	1	Negative
156161	156161	21	-	0	1	156161	163	-	0	1	156161	12	-	0	1	NA	1	1	1	Negative
156198	156198	21	AT	0.33	0.0224127	156198	114	-	0	0.032721						rps7-1	2	1	0	Negative
156635	156635	21	TA	0.48	0.00181279	156635	66	-	0	1	156635	4	-	0	1	156635-R	2	1	1	Negative
156803	156803	10	GA	0.3	0.291022	156803	27	GA	0.19	0.0958572	156803	4	-	0	1	156803-R	1	1	1	Negative
156929	156929	8	CT	1	0.0006993	156929	25	CT	0.92	6.1909e-11	156929	1	-	0	1	156929-R	2	2	1	Negative
158666											158666	1	TC	1	1	NA	0	0	1	Negative
158746											158746	2	AG	1	0.5	NA	0	0	1	Negative
158821	158821	1	-	0	1						158821	1	-	0	1	NA	1	0	1	Negative
158831	158831	1	-	0	1											NA	1	0	0	Negative
158832	158832	1	-	0	1											NA	1	0	0	Negative
158935	158935	21	-	0	1	158935	148	-	0	1	158935	9	-	0	1	NA	1	1	1	Negative
159098	159098	720	-	0	1	159098	6117	-	0	0.343712	159098	87	-	0	1	NA	1	1	1	Negative
159343	159343	365	-	0	1	159343	1663	-	0	0.750075	159343	29	-	0	1	NA	1	1	1	Negative
159363	159363	262	-	0	1	159363	1134	-	0	0.75011	159363	24	-	0	1	NA	1	1	1	Negative
159818	159818	234	CT	0.15	3.0198e-10	159818	3453	CT	0.17	1.147e-167	159818	15	-	0	0.758621	159818-R	2	2	1	Negative
159851	159851	4	-	0	1	159851	132	CT	0.19	5.2002e-07	159851	18	-	0	1	159851-R	1	2	1	Negative
159924						159924	18	GC	0.83	2.03082e-06	159924	11	GC	0.64	0.0118679	159924-R	0	2	2	Negative
159925						159925	18	TC TG	0.94	4.27563e-07	159925	10	TC	0.7	0.00988331	NA	0	2	2	Negative
159929						159929	13	AG	0.92	1.63452e-05	159929	3	AG	1	0.2	159929-R	0	2	1	Negative
162216						162216	1	AG	1	1	162216	8	AG	1	0.0006993	162216-R	0	1	2	Negative
162220						162220	2	-	0	1	162220	8	CT	1	0.0006993	162220-R	0	1	2	Negative
168359						168359	9	CT	1	0.00020568						rpl16-449	0	2	0	Negative
168662	168662	195	CT	0.99	3.735e-112	168662	88	CT	1	1.5472e-50	168662	96	CT	0.99	2.5533e-53	rpl16-146	2	2	2	Negative
168841	168841	36	CT	1	8.3613e-20	168841	30	CT	0.97	7.6185e-15	168841	14	CT	1	3.7391e-07	rps3-1558	2	2	2	Negative
168874	168874	20	CT	0.85	2.02769e-07	168874	10	CT	0.6	0.0286378	168874	6	CT	1	0.00757576	rps3-1525	2	2	2	Negative
168927	168927	16	CT	0.62	0.00102691	168927	10	CT	1	5.9538e-05	168927	5	CT	1	0.0238095	rps3-1472	2	2	2	Negative
169698	169698	11	CT	1	1.701e-05	169698	2	CT	0.5	0.833333						rps3-701	2	1	0	Negative
172201	172201	24	CT	0.17	0.173759	172201	5	CT	0.4	0.5	172201	13	CT	0.54	0.015103	172201-R	1	1	2	Negative
173306																NA	0	0	0	Negative
173335																NA	0	0	0	Negative
175663	175663	6	CA	1	0.00757576						175663	1	-	0	1	175663-R	2	0	1	Negative
179573																NA	0	0	0	Negative
179757	179757	1	CT	1	1	179757	4	CT	1	0.0714286	179757	1	CT	1	1	nad1-376	1	1	1	Negative
179825	179825	3	CT	0.33	0.8	179825	4	CT	1	0.0714286	179825	4	CT	1	0.0714286	nad1-308	1	1	1	Negative
179826	179826	3	CT	0.33	0.8	179826	4	CT	0.75	0.242857	179826	4	CT	1	0.0714286	nad1-307	1	1	1	Negative
179868	179868	3	CT	1	0.2	179868	4	CT	1	0.0714286	179868	4	CT	1	0.0714286	nad1-265	1	1	1	Negative
179918	179918	11	CT	1	1.701e-05						179918	3	CT	1	0.2	nad1-215	2	0	1	Negative
180011	180011	12	AT	0.83	0.0003221	180011	1	-	0	1						nad1-122	2	1	0	Negative
180818						180818	2	-	0	1						NA	0	1	0	Negative
180828	180828	1	-	0	1	180828	4	CT	1	0.0714286						NA	1	1	0	Negative
183582																NA	0	0	0	Negative
183614																NA	0	0	0	Negative
183618																NA	0	0	0	Negative
183622																NA	0	0	0	Negative
183648																NA	0	0	0	Negative
183653						183653	1	TG	1	1						NA	0	1	0	Negative
183686						183686	6	TC	1	0.00757576						183686-R	0	2	0	Negative
183714						183714	6	TC	1	0.00757576						183714-R	0	2	0	Negative
183715						183715	6	GA	1	0.00757576						183715-R	0	2	0	Negative
183716						183716	6	AG	1	0.00757576						183716-R	0	2	0	Negative
183733						183733	6	CT	1	0.00757576						183733-R	0	2	0	Negative
183763						183763	1	GA	1	1						NA	0	1	0	Negative
185956	185956	2	-	0	1											NA	1	0	0	Negative
186404	186404	8	AT	1	0.0006993											186404-R	2	0	0	Negative
188596						188596	1	-	0	1						NA	0	1	0	Negative
193812						193812	12	AT	0.92	5.36212e-05						193812-R	0	2	0	Negative
194566																NA	0	0	0	Negative
204361	204361	23	-	0	0.755556											NA	1	0	0	Negative
204858																NA	0	0	0	Negative
204918	204918	8	GA	1	0.0006993	204918	1	GA	1	1						nad5-1526-as	2	1	0	Negative
204936	204936	8	GA	1	0.0006993	204936	1	GA	1	1						nad5-1544-as	2	1	0	Negative
204948	204948	8	GA	1	0.0006993	204948	1	GA	1	1						nad5-1556-as	2	1	0	Negative
204978	204978	8	GA	1	0.0006993											nad5-1586-as	2	0	0	Negative
205925	205925	10	GA	0.6	0.0286378	205925	17	-	0	0.757576	205925	2	-	0	1	205925-R	2	1	1	Negative
206270																NA	0	0	0	Negative
206271																NA	0	0	0	Negative
206303																NA	0	0	0	Negative
206324						206324	1	GA	1	1	206324	7	GA	1	0.002331	nad5-1892-as	0	1	2	Negative
206326						206326	1	GA	1	1	206326	7	GA	1	0.002331	nad5-1894-as	0	1	2	Negative
206366	206366	14	GA	1	3.7391e-07	206366	4	GA	1	0.0714286	206366	18	GA	1	2.09363e-09	nad5-1934-as	2	1	2	Negative
206389	206389	14	GA	1	3.7391e-07	206389	4	GA	1	0.0714286	206389	19	GA	1	5.6585e-10	nad5-1957-as	2	1	2	Negative
206408	206408	14	GA	0.64	0.00221205	206408	4	-	0	1	206408	19	GA	0.37	0.0211223	nad5-1976-as	2	1	2	Negative
206412	206412	14	-	0	1	206412	4	AG	0.25	0.785714	206412	19	AG	0.32	0.0448403	nad5-1980-as	1	1	2	Negative
208918						208918	1	-	0	1						NA	0	1	0	Negative
208919						208919	1	-	0	1						NA	0	1	0	Negative
209070	209070	20	TA	0.9	2.90976e-08	209070	3	-	0	1	209070	8	-	0	1	209070-R	2	1	1	Negative
209071	209071	20	-	0	1	209071	3	TC	0.33	0.8	209071	9	TC	0.89	0.00168655	209071-R	1	1	2	Negative
211446																NA	0	0	0	Negative
211449						211449	1	AG	1	1						NA	0	1	0	Negative
211451						211451	2	CT	1	0.5						NA	0	1	0	Negative
211457						211457	5	TG	1	0.0238095						211457-R	0	2	0	Negative
215230																NA	0	0	0	Negative
215231																NA	0	0	0	Negative
217868											217868	5	CT	1	0.0238095	217868-R	0	0	2	Negative
224344											224344	9	TG	0.78	0.00761004	224344-R	0	0	2	Negative
224346											224346	9	CT	0.78	0.00761004	224346-R	0	0	2	Negative
224349	224349	3	GT	1	0.2						224349	6	GT	0.67	0.121212	224349-R	1	0	1	Negative
224350	224350	7	AG	1	0.002331						224350	7	AG	0.71	0.0512821	224350-R	2	0	1	Negative
224352	224352	7	TG	1	0.002331						224352	9	TG	0.78	0.00761004	224352-R	2	0	2	Negative
224443	224443	7	-	0	1	224443	1	-	0	1	224443	9	CT	0.78	0.00761004	224443-R	1	1	2	Negative
225265																NA	0	0	0	Negative
225483											225483	7	GT	1	0.002331	225483-R	0	0	2	Negative
235588											235588	16	TC	0.88	3.42217e-06	235588-R	0	0	2	Negative
235589											235589	16	TA	0.88	3.42217e-06	235589-R	0	0	2	Negative
237150	237150	8	AC	1	0.0006993											237150-R	2	0	0	Negative
243473																NA	0	0	0	Negative
243474																NA	0	0	0	Negative
243475																NA	0	0	0	Negative
245623						245623	2	GA	1	0.5						NA	0	1	0	Negative
245644	245644	13	GT	1	1.34608e-06	245644	25	GT	1	2.0568e-13						245644-R	2	2	0	Negative
245649	245649	13	CT	1	1.34608e-06	245649	28	CT	1	3.7915e-15						245649-R	2	2	0	Negative
245676	245676	20	GA	1	1.5234e-10	245676	30	GA	1	2.6212e-16						245676-R	2	2	0	Negative
245700	245700	28	GA	1	3.7915e-15	245700	89	GA	1	3.9335e-51						245700-R	2	2	0	Negative
246132	246132	170	-	0	0.0605528	246132	407	AG	0.19	4.8643e-23	246132	5	-	0	1	246132-R	1	2	1	Negative
266013	266013	8	CT	1	0.0006993	266013	1	CT	1	1						nad1-919	2	1	0	Negative
266043	266043	8	CT	1	0.0006993	266043	2	CT	1	0.5	266043	4	CT	1	0.0714286	nad1-889	2	1	1	Negative
266118	266118	1	CT	1	1	266118	1	-	0	1	266118	9	CT	1	0.00020568	nad1-814	1	1	2	Negative
266201	266201	1	CT	1	1	266201	1	CT	1	1	266201	3	CT	1	0.2	nad1-731	1	1	1	Negative
267190						267190	1	-	0	1						NA	0	1	0	Negative
267308	267308	15	CT	1	1.03148e-07	267308	2	CT	1	0.5	267308	1	CT	1	1	rps13-100	2	1	1	Negative
267352	267352	16	CT	1	2.82824e-08	267352	1	CT	1	1	267352	4	CT	1	0.0714286	rps13-56	2	1	1	Negative
267468	267468	1	-	0	1											NA	1	0	0	Negative
267520																NA	0	0	0	Negative
273421	273421	2	CT	1	0.5	273421	3	CT	1	0.2						nad2-455	1	1	0	Negative
273490						273490	4	CT	1	0.0714286						NA	0	1	0	Negative
273517						273517	6	CT	1	0.00757576						nad2-359	0	2	0	Negative
273551						273551	6	CT	1	0.00757576						nad2-325	0	2	0	Negative
273557						273557	6	CT	1	0.00757576						nad2-319	0	2	0	Negative
273562						273562	6	CT	1	0.00757576						nad2-314	0	2	0	Negative
287942											287942	1	CT	1	1	NA	0	0	1	Negative
288029	288029	5	CT	1	0.0238095	288029	1	CT	1	1	288029	1	CT	1	1	ccmFc-310	2	1	1	Negative
291613	291613	6	-	0	1	291613	7	-	0	1	291613	27	AG	0.59	7.64441e-06	291613-R	1	1	2	Negative
291966																NA	0	0	0	Negative
291987						291987	1	GA	1	1						NA	0	1	0	Negative
291996						291996	1	-	0	1						NA	0	1	0	Negative
292005						292005	1	-	0	1						NA	0	1	0	Negative
292089						292089	4	GA	1	0.0714286	292089	1	GA	1	1	nad4L-281-as	0	1	1	Negative
292338	292338	3	GA	1	0.2	292338	7	GA	1	0.002331	292338	6	GA	1	0.00757576	atp4-59-as	1	2	2	Negative
292350	292350	7	GA	1	0.002331	292350	7	GA	1	0.002331	292350	6	GA	1	0.00757576	atp4-71-as	2	2	2	Negative
292368	292368	7	GA	1	0.002331	292368	3	GA	1	0.2	292368	1	GA	1	1	atp4-89-as	2	1	1	Negative
292397	292397	8	GA	1	0.0006993	292397	3	GA	1	0.2	292397	4	GA	1	0.0714286	atp4-118-as	2	1	1	Negative
292674	292674	2	GA	0.5	0.833333											NA	1	0	0	Negative
292686	292686	2	GA	0.5	0.833333											NA	1	0	0	Negative
292695	292695	2	GA	0.5	0.833333											NA	1	0	0	Negative
293748																NA	0	0	0	Negative
293790																NA	0	0	0	Negative
301471											301471	5	CG	1	0.0238095	orf104c-173	0	0	2	Negative
304442	304442	7	AT	1	0.002331											orf100b-276-as	2	0	0	Negative
308383	308383	35	CA	0.23	0.0137523	308383	13	-	0	1	308383	1	-	0	1	308383-R	2	1	1	Negative
308419	308419	47	CT	0.19	0.0076563	308419	30	-	0	1	308419	3	-	0	1	308419-R	2	1	1	Negative
308737	308737	638	-	0	0.750196	308737	210	-	0	1	308737	225	-	0	1	NA	1	1	1	Negative
308738	308738	603	-	0	1	308738	204	-	0	1	308738	223	-	0	0.750562	NA	1	1	1	Negative
308741	308741	576	-	0	0.5	308741	213	-	0	1	308741	212	-	0	1	NA	1	1	1	Negative
309021	309021	254	-	0	2.88463e-05	309021	41	GT	0.1	0.179434	309021	155	GT	0.39	1.0246e-20	309021-R	1	1	2	Negative
309161	309161	133	AT	0.21	1.23471e-08	309161	59	AT	0.35	3.48791e-06	309161	35	AT	0.15	0.0987234	309161-R	2	2	1	Negative
318159						318159	1	-	0	1						NA	0	1	0	Negative
318160						318160	1	-	0	1						NA	0	1	0	Negative
318223	318223	20	CT	0.5	0.00167103	318223	3	CT	1	0.2	318223	4	-	0	1	nad4-1424	2	1	1	Negative
318239	318239	26	CT	0.58	1.98966e-05	318239	6	CT	0.83	0.0400433	318239	15	CT	0.73	0.00024198	nad4-1408	2	2	2	Negative
318261	318261	27	CT	1	1.4382e-14	318261	12	CT	0.92	5.36212e-05	318261	19	CT	0.79	3.3549e-06	318261-R	2	2	2	Negative
318375	318375	13	GT	0.77	0.00049132											orf111c-324	2	0	0	Negative
318445	318445	12	-	0	1	318445	15	-	0	1						NA	1	1	0	Negative
318471	318471	36	-	0	1	318471	31	-	0	1	318471	12	-	0	1	NA	1	1	1	Negative
318613	318613	23	-	0	1	318613	1	-	0	1						NA	1	1	0	Negative
318644	318644	15	CT	1	1.03148e-07											orf111c-55	2	0	0	Negative
320409	320409	1	-	0	1	320409	5	-	0	1						NA	1	1	0	Negative
320410	320410	1	-	0	1	320410	5	-	0	1						NA	1	1	0	Negative
320423	320423	1	-	0	1	320423	3	-	0	1						NA	1	1	0	Negative
320445	320445	1	-	0	1	320445	5	-	0	1						NA	1	1	0	Negative
320469	320469	1	-	0	1	320469	3	-	0	1						NA	1	1	0	Negative
320470	320470	1	-	0	1	320470	3	-	0	1						NA	1	1	0	Negative
321120	321120	11	CT	1	1.701e-05											nad4-1364	2	0	0	Negative
321138	321138	14	CT	1	3.7391e-07											nad4-1346	2	0	0	Negative
321186	321186	15	CT	1	1.03148e-07	321186	2	CT	1	0.5	321186	4	CT	1	0.0714286	nad4-1298	2	1	1	Negative
321321						321321	1	CT	1	1	321321	5	CT	1	0.0238095	nad4-1163	0	1	2	Negative
321342											321342	5	CT	1	0.0238095	nad4-1142	0	0	2	Negative
321361																NA	0	0	0	Negative
321364																NA	0	0	0	Negative
321384						321384	2	CT	1	0.5						NA	0	1	0	Negative
321477						321477	6	CT	1	0.00757576						nad4-1007	0	2	0	Negative
321483						321483	6	CT	1	0.00757576						nad4-1001	0	2	0	Negative
321487						321487	6	CT	0.83	0.0400433						NA	0	2	0	Negative
322312						322312	3	-	0	1						NA	0	1	0	Negative
322313						322313	3	-	0	1						NA	0	1	0	Negative
324209	324209	1	CT	1	1	324209	5	CT	0.8	0.103175	324209	1	CT	1	1	nad4-878	1	1	1	Negative
324239	324239	3	CT	0.33	0.8	324239	6	CT	0.5	0.272727	324239	9	CT	1	0.00020568	nad4-848	1	1	2	Negative
324240	324240	3	-	0	1	324240	6	CT	0.67	0.121212	324240	9	CT	1	0.00020568	nad4-847	1	1	2	Negative
324329	324329	6	CT	0.67	0.121212	324329	3	CT	1	0.2	324329	11	CT	1	1.701e-05	nad4-758	1	1	2	Negative
324488																NA	0	0	0	Negative
324767						324767	5	-	0	1						NA	0	1	0	Negative
324972	324972	32	-	0	1	324972	59	CT	0.19	0.00203226	324972	6	-	0	1	324972-R	1	2	1	Negative
325192	325192	3	-	0	1											NA	1	0	0	Negative
325194	325194	3	-	0	1											NA	1	0	0	Negative
325209	325209	3	-	0	1											NA	1	0	0	Negative
325849	325849	7	-	0	1	325849	3	-	0	1	325849	1	-	0	1	NA	1	1	1	Negative
325909	325909	7	GT	1	0.002331	325909	4	-	0	1	325909	1	-	0	1	325909-R	2	1	1	Negative
326042	326042	12	CT	1	4.80741e-06	326042	7	CT	0.86	0.0145688	326042	3	CT	0.33	0.8	nad4-440	2	2	1	Negative
326054	326054	12	CT	0.92	5.36212e-05	326054	7	CT	0.86	0.0145688	326054	4	CT	0.25	0.785714	nad4-428	2	2	1	Negative
326055	326055	13	CT	0.92	1.63452e-05	326055	7	CT	0.86	0.0145688	326055	4	CT	1	0.0714286	nad4-427	2	2	1	Negative
326058	326058	11	CT	0.91	0.00017294	326058	6	CT	0.83	0.0400433	326058	4	-	0	1	nad4-424	2	2	1	Negative
326141	326141	1	-	0	1	326141	4	-	0	1						NA	1	1	0	Negative
326187						326187	1	-	0	1						NA	0	1	0	Negative
326294	326294	34	CT	0.91	8.0522e-15	326294	5	CT	0.8	0.103175	326294	1	CT	1	1	nad4-188	2	1	1	Negative
326306	326306	34	CT	0.21	0.0272001	326306	5	-	0	1	326306	1	-	0	1	nad4-176	2	1	1	Negative
326325	326325	28	CT	0.86	1.0343e-10	326325	5	CT	0.8	0.103175	326325	1	CT	1	1	nad4-157	2	1	1	Negative
326333	326333	28	CT	0.86	1.0343e-10	326333	4	CT	0.75	0.242857	326333	1	CT	1	1	nad4-149	2	1	1	Negative
326382	326382	11	AT	1	1.701e-05	326382	1	-	0	1	326382	1	-	0	1	nad4-100	2	1	1	Negative
327995																NA	0	0	0	Negative
328094											328094	6	CT	1	0.00757576	328094-R	0	0	2	Negative
329702						329702	1	-	0	1						NA	0	1	0	Negative
329712						329712	1	TC	1	1						NA	0	1	0	Negative
329726						329726	1	AG	1	1						NA	0	1	0	Negative
329744						329744	1	AG	1	1						NA	0	1	0	Negative
329793						329793	1	AG	1	1						NA	0	1	0	Negative
329795						329795	1	-	0	1						NA	0	1	0	Negative
331623	331623	14	CG	1	3.7391e-07						331623	1	-	0	1	331623-R	2	0	1	Negative
331624	331624	14	TC	1	3.7391e-07											331624-R	2	0	0	Negative
332277	332277	149	CT	0.15	6.39949e-07	332277	788	CT	0.13	8.556e-29	332277	9	-	0	1	332277-R	2	2	1	Negative
332283	332283	103	GT	0.21	9.05117e-07	332283	647	GT	0.11	9.885e-22	332283	9	GT	0.33	0.288235	332283-R	2	2	1	Negative
332576	332576	491	-	0	0.00012305	332576	3237	CG	0.13	7.791e-127	332576	59	-	0	0.103314	332576-R	1	2	1	Negative
332751	332751	1329	-	0	1.88931e-05	332751	2155	-	0	7.8869e-42	332751	137	-	0	0.185198	332751-R	1	1	1	Negative
332807	332807	24	-	0	0.755556	332807	114	TA	0.11	0.00131	332807	9	TG	0.11	0.764706	NA	1	2	1	Negative
333051	333051	7	-	0	1	333051	152	-	0	1	333051	1	-	0	1	NA	1	1	1	Negative
333877	333877	294	-	0	1	333877	4966	-	0	0.750025	333877	80	-	0	1	NA	1	1	1	Negative
334003	334003	113	-	0	1	334003	698	-	0	1	334003	4	-	0	1	NA	1	1	1	Negative
334355	334355	4641	-	0	0.5	334355	7688	-	0	0.996101	334355	459	-	0	0.750273	NA	1	1	1	Negative
334515	334515	932	-	0	5.1597e-18	334515	3057	CT	0.15	6.858e-131	334515	179	CT	0.19	2.0377e-10	334515-R	1	2	2	Negative
334621	334621	7589	-	0	9.1781e-23	334621	6308	-	0	9.695e-168	334621	1132	-	0	3.58924e-05	334621-R	1	1	1	Negative
334631	334631	7477	-	0	5.2295e-55	334631	6632	AT	0.12	8.09e-233	334631	1175	-	0	1.87481e-05	334631-R	1	2	1	Negative
334696	334696	1548	-	0	0.750081	334696	5021	-	0	0.0205954	334696	697	-	0	0.750179	NA	1	1	1	Negative
334721	334721	1108	CT	0.11	1.9365e-33	334721	4005	CT	0.17	5.293e-203	334721	557	-	0	1.17425e-06	334721-R	2	2	1	Negative
334969	334969	67	TG	0.43	7.3801e-10	334969	189	TG	0.31	6.8458e-19	334969	25	TG	0.24	0.0491388	334969-R	2	2	2	Negative
335248	335248	11	GT	0.27	0.293233	335248	133	-	0	0.00137187	335248	6	-	0	1	335248-R	1	1	1	Negative
335335	335335	3	-	0	1	335335	86	-	0	1	335335	2	-	0	1	NA	1	1	1	Negative
335346	335346	4	GT	0.5	0.5	335346	97	GT	0.11	0.00247109	335346	4	-	0	1	335346-R	1	2	1	Negative
335347	335347	2	-	0	1	335347	84	CT	0.21	1.5258e-05	335347	4	-	0	1	335347-R	1	2	1	Negative
335479	335479	1	GA	1	1	335479	32	GA	0.78	1.8055e-10						335479-R	1	2	0	Negative
335480	335480	1	TG	1	1	335480	31	TG	0.77	5.5801e-10						335480-R	1	2	0	Negative
335482	335482	1	-	0	1	335482	33	CA	0.15	0.0983907						NA	1	1	0	Negative
335485						335485	28	CT	0.75	1.56493e-08						335485-R	0	2	0	Negative
335486						335486	26	CT	0.73	1.3757e-07						335486-R	0	2	0	Negative
335488						335488	5	GT GC	0.25	0.785714						NA	0	1	0	Negative
335491						335491	2	-	0	1						NA	0	1	0	Negative
342250											342250	1	-	0	1	NA	0	0	1	Negative
342252																NA	0	0	0	Negative
342256																NA	0	0	0	Negative
342289	342289	5	GA	1	0.0238095	342289	20	GA	1	1.5234e-10	342289	2	GA	0.5	0.833333	342289-R	2	2	1	Negative
342317	342317	16	AG	1	2.82824e-08	342317	123	AG	1	2.1578e-71	342317	7	AG	0.86	0.0145688	342317-R	2	2	2	Negative
342396	342396	3	CT CA	1	0.5	342396	3	CT	1	0.2						orf281-71-as	1	1	0	Negative
342411											342411	1	-	0	1	NA	0	0	1	Negative
342436											342436	1	-	0	1	NA	0	0	1	Negative
342440											342440	1	-	0	1	NA	0	0	1	Negative
342472											342472	1	-	0	1	NA	0	0	1	Negative
343698																NA	0	0	0	Negative
343710																NA	0	0	0	Negative
343721																NA	0	0	0	Negative
343908	343908	7	GA	1	0.002331	343908	1	GA	1	1						cox1-452-as	2	1	0	Negative
343971	343971	6	GA	1	0.00757576	343971	1	GA	1	1						cox1-515-as	2	1	0	Negative
344007	344007	8	GA	1	0.0006993	344007	20	GA	1	1.5234e-10	344007	1	GA	1	1	cox1-551-as	2	2	1	Negative
344046	344046	9	GA	1	0.00020568	344046	23	GA	1	2.9149e-12	344046	1	GA	1	1	cox1-590-as	2	2	1	Negative
344338	344338	5	TC	1	0.0238095	344338	1	TC	1	1	344338	12	TC	0.17	0.5	orf304-75-as	2	1	1	Negative
344358	344358	7	CT	1	0.002331	344358	2	CT	1	0.5	344358	12	CT	0.17	0.5	orf304-95-as	2	1	1	Negative
344360	344360	7	TC	1	0.002331	344360	2	TC	1	0.5	344360	12	TC	0.17	0.5	orf304-97-as	2	1	1	Negative
344372	344372	6	TA	1	0.00757576	344372	2	TA	1	0.5	344372	11	TA	0.18	0.5	orf304-109-as	2	1	1	Negative
344441						344441	2	TG	1	0.5						NA	0	1	0	Negative
344453						344453	3	GT	1	0.2						NA	0	1	0	Negative
344456	344456	5	TG	1	0.0238095	344456	15	TG	1	1.03148e-07						orf304-193-as	2	2	0	Negative
344502	344502	7	GT	1	0.002331	344502	13	GT	1	1.34608e-06						orf304-239-as	2	2	0	Negative
344503	344503	7	TC	1	0.002331	344503	13	TC	1	1.34608e-06						orf304-240-as	2	2	0	Negative
344530	344530	7	AG	1	0.002331	344530	13	AG	1	1.34608e-06						orf304-267-as	2	2	0	Negative
344551	344551	7	TC	1	0.002331	344551	16	TC TG	0.87	1.09336e-05						orf304-288-as	2	2	0	Negative
344618						344618	8	TC	0.38	0.284615	344618	5	TC	1	0.0238095	orf304-355-as	0	1	2	Negative
344647						344647	9	TC	0.78	0.00761004	344647	4	-	0	1	orf304-384-as	0	2	1	Negative
344650						344650	7	TC	0.71	0.0512821	344650	5	-	0	1	NA	0	1	1	Negative
344676						344676	8	AT	1	0.0006993	344676	1	AT	1	1	orf304-413-as	0	2	1	Negative
344756	344756	3	TC	1	0.2	344756	6	TC	1	0.00757576						orf304-493-as	1	2	0	Negative
344777	344777	3	GC	1	0.2	344777	12	GC	1	4.80741e-06						orf304-514-as	1	2	0	Negative
344782	344782	3	TC	0.67	0.5	344782	11	TC	0.64	0.0118679						orf304-519-as	1	2	0	Negative
344783	344783	3	GC	0.33	0.8	344783	11	GC	0.36	0.155388						NA	1	1	0	Negative
344806	344806	1	GT	1	1	344806	6	GT	1	0.00757576						orf304-543-as	1	2	0	Negative
344807	344807	1	TC	1	1	344807	5	TC	0.4	0.5						NA	1	1	0	Negative
344876	344876	4	TC	1	0.0714286	344876	10	TC	1	5.9538e-05	344876	1	TC	1	1	orf304-613-as	1	2	1	Negative
344880	344880	7	TC	1	0.002331	344880	11	TC	1	1.701e-05	344880	3	TC	1	0.2	orf304-617-as	2	2	1	Negative
344912	344912	7	GT	1	0.002331	344912	10	GT	1	5.9538e-05	344912	1	GT	1	1	orf304-649-as	2	2	1	Negative
344956	344956	4	AT	1	0.0714286	344956	4	AT	1	0.0714286	344956	2	AT	1	0.5	orf304-693-as	1	1	1	Negative
344978	344978	3	GC	1	0.2	344978	2	GC	1	0.5						orf304-715-as	1	1	0	Negative
344993	344993	1	CT	1	1	344993	1	CT	1	1	344993	6	CT	1	0.00757576	orf304-730-as	1	1	2	Negative
345019	345019	1	GA	1	1						345019	6	GA	1	0.00757576	orf304-756-as	1	0	2	Negative
345020	345020	1	TC	1	1						345020	6	TC	1	0.00757576	orf304-757-as	1	0	2	Negative
345037	345037	1	GA	1	1						345037	6	GA	1	0.00757576	orf304-774-as	1	0	2	Negative
345043	345043	1	AG	1	1						345043	6	AG	0.5	0.272727	NA	1	0	1	Negative
345061	345061	1	TA	1	1						345061	6	TA	0.5	0.272727	NA	1	0	1	Negative
345092																NA	0	0	0	Negative
345171						345171	2	GC	0.5	0.833333	345171	3	GC	1	0.2	NA	0	1	1	Negative
345207						345207	2	AG	0.5	0.833333	345207	3	AG	1	0.2	NA	0	1	1	Negative
345472	345472	14	AT	0.5	0.0164251	345472	5	-	0	1	345472	2	-	0	1	cox1-1055-as	2	1	1	Negative
345822	345822	31	GA	1	6.8754e-17	345822	8	GA	1	0.0006993	345822	8	GA	1	0.0006993	cox1-1405-as	2	2	2	Negative
345830	345830	30	GA	0.27	0.0128454	345830	8	GA	0.25	0.5	345830	9	-	0	1	cox1-1413-as	2	1	1	Negative
345850	345850	32	GA	0.94	8.9495e-15	345850	8	GA	1	0.0006993	345850	9	GA	1	0.00020568	cox1-1433-as	2	2	2	Negative
345906	345906	41	GA	1	9.8874e-23	345906	2	GA	1	0.5	345906	14	GA	0.79	0.0001705	cox1-1489-as	2	1	2	Negative
345911	345911	45	-	0	1	345911	2	-	0	1	345911	14	GA	0.57	0.00637681	cox1-1494-as	1	1	2	Negative
345916	345916	34	GA GT	1	2.0568e-13	345916	2	GT GA	1	1	345916	14	GA	0.71	0.00066955	NA	2	1	2	Negative
345917	345917	29	TC	0.24	0.0258529						345917	5	-	0	1	cox1-1500-as	2	0	1	Negative
345969	345969	25	CA	0.32	0.0116077						345969	6	-	0	1	cox1-1552-as	2	0	1	Negative
345994	345994	23	AG	0.43	0.00207376						345994	1	-	0	1	cox1-1577-as	2	0	1	Negative
346452						346452	1	-	0	1						NA	0	1	0	Negative
347384	347384	19	CT	0.79	3.3549e-06	347384	7	CT CG	0.33	0.5						347384-R	2	1	0	Negative
370518											370518	1	-	0	1	NA	0	0	1	Negative
370536						370536	2	GC	1	0.5	370536	1	GA	1	1	NA	0	1	1	Negative
370778						370778	6	GA	1	0.00757576						370778-R	0	2	0	Negative
370814	370814	2	TC	0.5	0.833333	370814	10	TC	1	5.9538e-05						370814-R	1	2	0	Negative
370818	370818	1	-	0	1	370818	11	TC	0.82	0.00095261						370818-R	1	2	0	Negative
370834	370834	3	TC	0.67	0.5	370834	11	TC	1	1.701e-05						370834-R	1	2	0	Negative
370972																NA	0	0	0	Negative
371077																NA	0	0	0	Negative
371211											371211	5	-	0	1	NA	0	0	1	Negative
371218											371218	7	-	0	1	NA	0	0	1	Negative
371219											371219	7	-	0	1	NA	0	0	1	Negative
371221											371221	7	-	0	1	NA	0	0	1	Negative
371501						371501	17	TC	1	7.71338e-09	371501	1	TC	1	1	371501-R	0	2	1	Negative
371503						371503	17	GT	1	7.71338e-09	371503	1	GT	1	1	371503-R	0	2	1	Negative
371515						371515	17	TC	1	7.71338e-09	371515	1	TC	1	1	371515-R	0	2	1	Negative
371517						371517	17	AG	1	7.71338e-09	371517	1	AG	1	1	371517-R	0	2	1	Negative
371523						371523	17	GA	1	7.71338e-09	371523	1	GA	1	1	371523-R	0	2	1	Negative
371554						371554	10	CA CT CG	0.75	0.0202797	371554	1	CA	1	1	371554-R	0	2	1	Negative
375613											375613	6	AG	1	0.00757576	375613-R	0	0	2	Negative
378330						378330	2	GA	1	0.5						NA	0	1	0	Negative
378331	378331	1	-	0	1	378331	2	AG	1	0.5						NA	1	1	0	Negative
378332						378332	3	AC	1	0.2						NA	0	1	0	Negative
378709	378709	1209	CT	0.12	8.8471e-41	378709	4686	CT	0.12	1.73e-158	378709	348	-	0	6.49487e-08	378709-R	2	2	1	Negative
378712	378712	1195	CT	0.23	5.4778e-86	378712	4596	CT	0.18	4.246e-239	378712	340	CT	0.33	2.1218e-36	378712-R	2	2	2	Negative
378766	378766	7	-	0	1	378766	424	-	0	1	378766	5	-	0	1	NA	1	1	1	Negative
378786	378786	6	-	0	1	378786	360	AG	0.27	1.9763e-29	378786	2	-	0	1	378786-R	1	2	1	Negative
378956																NA	0	0	0	Negative
378958																NA	0	0	0	Negative
378960																NA	0	0	0	Negative
378961																NA	0	0	0	Negative
378962																NA	0	0	0	Negative
384671	384671	6	TC	1	0.00757576	384671	2	TC	1	0.5	384671	2	TC	1	0.5	384671-R	2	1	1	Negative
385810																NA	0	0	0	Negative
388881																NA	0	0	0	Negative
389029	389029	25	CG	0.68	1.52436e-06	389029	5	-	0	1	389029	3	-	0	1	389029-R	2	1	1	Negative
395101																NA	0	0	0	Negative
395155	395155	1	CT	1	1	395155	2	CT	1	0.5	395155	11	CT	1	1.701e-05	rps12-284	1	1	2	Negative
395218	395218	9	CT	1	0.00020568	395218	2	CT	1	0.5	395218	11	CT	1	1.701e-05	rps12-221	2	1	2	Negative
395233	395233	9	-	0	1	395233	1	-	0	1	395233	15	-	0	1	NA	1	1	1	Negative
395243	395243	9	CT	1	0.00020568	395243	1	CT	1	1	395243	16	CT	1	2.82824e-08	rps12-196	2	1	2	Negative
395280	395280	10	CT	1	5.9538e-05	395280	4	CT	1	0.0714286	395280	15	CT	0.8	5.78658e-05	rps12-159	2	1	2	Negative
395302	395302	13	AT	0.54	0.015103	395302	4	-	0	1	395302	16	-	0	1	rps12-137	2	1	1	Negative
395335	395335	24	CT	1	7.7525e-13	395335	8	CT	1	0.0006993	395335	15	CT	1	1.03148e-07	rps12-104	2	2	2	Negative
395344	395344	24	-	0	1	395344	5	-	0	1	395344	15	-	0	1	NA	1	1	1	Negative
395358	395358	23	-	0	1	395358	5	-	0	1	395358	14	-	0	1	NA	1	1	1	Negative
395403	395403	20	AT	0.55	0.00062382	395403	5	-	0	1	395403	5	-	0	1	rps12-36	2	1	1	Negative
395454	395454	53	-	0	1	395454	16	-	0	1	395454	20	-	0	1	NA	1	1	1	Negative
395461	395461	54	-	0	1	395461	17	-	0	1	395461	20	-	0	1	NA	1	1	1	Negative
395495	395495	65	CT	1	6.9424e-37	395495	18	CT	1	2.09363e-09	395495	30	CT	1	2.6212e-16	nad3-349	2	2	2	Negative
395500	395500	63	CT	1	1.0605e-35	395500	18	CT	1	2.09363e-09	395500	31	CT	1	6.8754e-17	nad3-344	2	2	2	Negative
395527	395527	81	CT	1	2.241e-46	395527	21	CT	1	4.0873e-11	395527	39	CT	0.95	1.0905e-18	nad3-317	2	2	2	Negative
395569	395569	68	CT	1	1.1598e-38	395569	14	CT	1	3.7391e-07	395569	50	CT	0.94	1.0527e-23	nad3-275	2	2	2	Negative
395578	395578	62	CT	1	4.1425e-35	395578	14	CT	1	3.7391e-07	395578	39	CT	0.9	1.4847e-16	nad3-266	2	2	2	Negative
395593	395593	64	CT	1	2.7139e-36	395593	14	CT	1	3.7391e-07	395593	42	CT	0.88	3.1122e-17	nad3-251	2	2	2	Negative
395597	395597	66	CT	1	1.7754e-37	395597	14	CT	1	3.7391e-07	395597	44	CT	0.77	2.6169e-14	nad3-247	2	2	2	Negative
395613	395613	36	CT	0.64	1.0621e-08	395613	2	CT	1	0.5	395613	52	CT	0.38	1.32e-06	nad3-231	2	1	2	Negative
395614	395614	31	CT	1	6.8754e-17	395614	1	CT	1	1	395614	53	CT	0.94	2.1355e-25	nad3-230	2	1	2	Negative
395629	395629	14	CT	1	3.7391e-07	395629	1	CT	1	1	395629	38	CT	0.95	3.9834e-18	nad3-215	2	1	2	Negative
395635	395635	11	CT	1	1.701e-05	395635	1	CT	1	1	395635	41	CT	1	9.8874e-23	nad3-209	2	1	2	Negative
395636	395636	11	CT	1	1.701e-05	395636	1	CT	1	1	395636	41	CT	1	9.8874e-23	nad3-208	2	1	2	Negative
395698	395698	7	CT	1	0.002331	395698	3	CT	1	0.2	395698	28	CT	0.96	1.0263e-13	nad3-146	2	1	2	Negative
395720	395720	7	CT	1	0.002331	395720	4	CT	1	0.0714286	395720	10	CT	0.9	0.00054667	nad3-124	2	1	2	Negative
395764	395764	4	CT	1	0.0714286	395764	11	CT	1	1.701e-05	395764	12	CT	1	4.80741e-06	nad3-80	1	2	2	Negative
395765	395765	4	CT	1	0.0714286	395765	11	CT	1	1.701e-05	395765	12	CT	1	4.80741e-06	nad3-79	1	2	2	Negative
395782	395782	4	CT	1	0.0714286	395782	9	CT	1	0.00020568	395782	12	CT	1	4.80741e-06	nad3-62	1	2	2	Negative
395800	395800	4	CT	1	0.0714286	395800	13	CT	1	1.34608e-06	395800	9	CT	1	0.00020568	nad3-44	1	2	2	Negative
406188						406188	1	-	0	1						NA	0	1	0	Negative
406190						406190	1	-	0	1						NA	0	1	0	Negative
406191						406191	1	-	0	1						NA	0	1	0	Negative
406249	406249	1	AG	1	1	406249	7	AG	1	0.002331	406249	1	AG	1	1	406249-R	1	2	1	Negative
406280	406280	3	TG	0.33	0.8	406280	7	TG	1	0.002331	406280	2	TG	1	0.5	406280-R	1	2	1	Negative
406286	406286	3	GA	0.33	0.8	406286	7	GA	1	0.002331	406286	2	GA	1	0.5	406286-R	1	2	1	Negative
406319	406319	3	TG	0.33	0.8	406319	7	TG	1	0.002331	406319	1	TG	1	1	406319-R	1	2	1	Negative
406324	406324	2	-	0	1	406324	6	GA	1	0.00757576	406324	1	GA	1	1	406324-R	1	2	1	Negative
406336	406336	2	-	0	1	406336	5	GA	1	0.0238095	406336	1	GA	1	1	406336-R	1	2	1	Negative
411855	411855	1	GA	1	1						411855	2	GA	1	0.5	NA	1	0	1	Negative
411867	411867	1	GA	1	1											NA	1	0	0	Negative
411980	411980	6	GA	1	0.00757576						411980	1	GA	1	1	rpl5-160-as	2	0	1	Negative
412234	412234	7	GA	0.57	0.132867	412234	2	-	0	1	412234	15	GA	0.33	0.0842912	rpl5-414-as	1	1	1	Negative
412255	412255	12	GA	0.33	0.158385	412255	2	-	0	1	412255	19	-	0	1	NA	1	1	1	Negative
412261	412261	13	GA	1	1.34608e-06	412261	3	GA	1	0.2	412261	18	GA	1	2.09363e-09	rpl5-441-as	2	1	2	Negative
412329	412329	46	GA	1	1.1441e-25	412329	1	GA	1	1	412329	42	GA	1	2.5612e-23	rpl5-509-as	2	1	2	Negative
412331	412331	47	-	0	1	412331	1	-	0	1	412331	42	GA	0.31	0.00035436	rpl5-511-as	1	1	2	Negative
412332	412332	48	GA	1	7.6145e-27	412332	1	GA	1	1	412332	41	GA	1	9.8874e-23	rpl5-512-as	2	1	2	Negative
412357	412357	38	AG	0.29	0.00156126						412357	39	-	0	1	rpl5-537-as	2	0	1	Negative
412373	412373	25	AG	0.36	0.00529027						412373	32	AT	0.13	0.176994	rpl5-553-as	2	0	1	Negative
412374	412374	25	TC	0.4	0.00230704						412374	31	-	0	1	rpl5-554-as	2	0	1	Negative
412375	412375	25	-	0	1						412375	30	TC TG	0.44	0.00044165	rpl5-555-as	1	0	2	Negative
420824	420824	2	-	0	1	420824	3	-	0	1	420824	1	-	0	1	NA	1	1	1	Negative
420825	420825	2	-	0	1	420825	3	-	0	1	420825	1	-	0	1	NA	1	1	1	Negative
420826						420826	3	-	0	1	420826	6	-	0	1	NA	0	1	1	Negative
420827						420827	3	-	0	1	420827	6	-	0	1	NA	0	1	1	Negative
420919	420919	224	CT	0.77	3.1707e-75	420919	193	CT	0.63	4.4004e-48	420919	126	CT	0.74	2.9407e-39	orf214-305	2	2	2	Negative
421209																NA	0	0	0	Negative
421266	421266	4	CT	1	0.0714286	421266	6	CT	1	0.00757576	421266	4	CT	1	0.0714286	atp9-212	1	2	1	Negative
426294											426294	7	GA	1	0.002331	426294-R	0	0	2	Negative
427622	427622	12	GA	1	4.80741e-06	427622	3	GA	0.67	0.5	427622	2	GA	1	0.5	nad7-77-as	2	1	1	Negative
427682	427682	11	GA	1	1.701e-05	427682	1	GA	1	1						nad7-137-as	2	1	0	Negative
427689	427689	11	CT	1	1.701e-05	427689	1	CA	1	1						427689-R	2	1	0	Negative
427690	427690	11	AT	1	1.701e-05	427690	1	AT	1	1						427690-R	2	1	0	Negative
427692	427692	11	GC	1	1.701e-05	427692	1	GC	1	1						427692-R	2	1	0	Negative
428182	428182	18	-	0	1	428182	16	-	0	1	428182	26	CA	0.38	0.00241428	orf103b-283-as	1	1	2	Negative
428248	428248	1	-	0	1	428248	2	-	0	1	428248	11	CT	1	1.701e-05	428248-R	1	1	2	Negative
428608						428608	2	GA	1	0.5						NA	0	1	0	Negative
428620						428620	2	-	0	1						NA	0	1	0	Negative
428948	428948	10	-	0	1	428948	9	-	0	1	428948	1	-	0	1	NA	1	1	1	Negative
429001	429001	10	CT	1	5.9538e-05	429001	9	-	0	1	429001	1	-	0	1	429001-R	2	1	1	Negative
429004	429004	11	CG	1	1.701e-05	429004	9	-	0	1	429004	1	-	0	1	429004-R	2	1	1	Negative
429186	429186	6	-	0	1	429186	19	-	0	1	429186	14	GT	0.64	0.00221205	429186-R	1	1	2	Negative
429311	429311	18	-	0	1	429311	13	-	0	1	429311	19	TC	0.42	0.00937624	429311-R	1	1	2	Negative
429312	429312	18	-	0	1	429312	13	-	0	1	429312	19	TG	0.42	0.00937624	429312-R	1	1	2	Negative
429920						429920	13	CT	0.62	0.00558352						429920-R	0	2	0	Negative
430080	430080	3	AG	1	0.2	430080	9	AG	0.89	0.00168655	430080	3	-	0	1	nad7-347-as	1	2	1	Negative
430188						430188	7	-	0	1	430188	10	-	0	1	NA	0	1	1	Negative
430189						430189	6	CT	1	0.00757576	430189	10	CT	1	5.9538e-05	nad7-456-as	0	2	2	Negative
430264	430264	4	-	0	1	430264	7	-	0	1	430264	11	-	0	1	NA	1	1	1	Negative
430280	430280	18	-	0	1	430280	7	AT	0.14	0.769231	430280	11	AC	1	1.701e-05	nad7-547-as	1	1	2	Negative
430281	430281	17	-	0	1	430281	7	GT	0.14	0.769231	430281	11	GT	1	1.701e-05	nad7-548-as	1	1	2	Negative
430282	430282	18	-	0	1	430282	7	AC	0.14	0.769231	430282	11	AT	1	1.701e-05	nad7-549-as	1	1	2	Negative
430283	430283	17	-	0	1	430283	7	AT	0.14	0.769231	430283	11	AC	1	1.701e-05	nad7-550-as	1	1	2	Negative
430284	430284	19	-	0	1	430284	7	-	0	1	430284	11	GT	1	1.701e-05	nad7-551-as	1	1	2	Negative
430285	430285	19	-	0	1	430285	5	-	0	1	430285	11	AT	1	1.701e-05	nad7-552-as	1	1	2	Negative
430311	430311	18	GA	1	2.09363e-09	430311	5	GA	1	0.0238095						nad7-578-as	2	2	0	Negative
430457	430457	3	GA	1	0.2	430457	3	GA	1	0.2	430457	5	GA	1	0.0238095	nad7-724-as	1	1	2	Negative
430472	430472	3	GA	1	0.2	430472	3	GA	0.67	0.5	430472	1	GA	1	1	nad7-739-as	1	1	1	Negative
430473	430473	3	GA	1	0.2	430473	2	GA	1	0.5	430473	1	GA	1	1	nad7-740-as	1	1	1	Negative
431083	431083	4	-	0	1	431083	39	AG AC	0.58	1.14022e-07						431083-R	1	2	0	Negative
431873	431873	10	GA	1	5.9538e-05	431873	5	GA	1	0.0238095						431873-R	2	2	0	Negative
432125	432125	18	GA	1	2.09363e-09	432125	1	GA	1	1	432125	2	GA	1	0.5	nad7-1050-as	2	1	1	Negative
432132	432132	18	GA	1	2.09363e-09	432132	1	GA	1	1						nad7-1057-as	2	1	0	Negative
432178	432178	12	GA	1	4.80741e-06	432178	8	GA	1	0.0006993	432178	2	GA	1	0.5	nad7-1103-as	2	2	1	Negative
432199	432199	12	GA	1	4.80741e-06	432199	10	GA	0.8	0.00273875	432199	3	GA	0.67	0.5	nad7-1124-as	2	2	1	Negative
432241	432241	9	GA	1	0.00020568	432241	10	GA	0.9	0.00054667	432241	3	GA	0.67	0.5	nad7-1166-as	2	2	1	Negative
434162																NA	0	0	0	Negative
434175																NA	0	0	0	Negative
434198																NA	0	0	0	Negative
434203																NA	0	0	0	Negative
434240											434240	8	GC	1	0.0006993	orf108b-279-as	0	0	2	Negative
434255											434255	8	TA	1	0.0006993	orf108b-294-as	0	0	2	Negative
434256											434256	8	TC	1	0.0006993	orf108b-295-as	0	0	2	Negative
434279											434279	8	GA	1	0.0006993	orf108b-318-as	0	0	2	Negative
434280											434280	8	CT	1	0.0006993	orf108b-319-as	0	0	2	Negative
434296											434296	8	GA	1	0.0006993	434296-R	0	0	2	Negative
434300											434300	8	TG	1	0.0006993	434300-R	0	0	2	Negative
435089	435089	34	-	0	1	435089	68	-	0	0.751852	435089	1	-	0	1	NA	1	1	1	Negative
435237	435237	171	-	0	1	435237	327	-	0	1						NA	1	1	0	Negative
435240	435240	170	-	0	1	435240	319	-	0	0.750394						NA	1	1	0	Negative
435241	435241	168	-	0	1	435241	321	-	0	1						NA	1	1	0	Negative
447122											447122	8	CT	1	0.0006993	447122-R	0	0	2	Negative
450885	450885	2	CT	1	0.5	450885	2	CT	1	0.5						NA	1	1	0	Negative
450921	450921	1	-	0	1	450921	2	CT	0.5	0.833333						NA	1	1	0	Negative
450928	450928	1	-	0	1	450928	2	CT	0.5	0.833333						NA	1	1	0	Negative
450931	450931	1	-	0	1	450931	2	CT	0.5	0.833333						NA	1	1	0	Negative
452265	452265	1	CT	1	1	452265	5	CT	1	0.0238095						nad1-401	1	2	0	Negative
453020											453020	6	CT	1	0.00757576	453020-R	0	0	2	Negative
460734																NA	0	0	0	Negative
468194						468194	3	TG	1	0.2	468194	3	TG	1	0.2	orf456-1352	0	1	1	Negative
468217	468217	1	TC	1	1	468217	5	TC	1	0.0238095	468217	4	TC	1	0.0714286	orf456-1329	1	2	1	Negative
468259	468259	6	TC	1	0.00757576	468259	27	TC	1	1.4382e-14	468259	16	TC	1	2.82824e-08	orf456-1287	2	2	2	Negative
468286	468286	8	GA	1	0.0006993	468286	42	GA	1	2.5612e-23	468286	23	GA	1	2.9149e-12	orf456-1260	2	2	2	Negative
468310	468310	9	-	0	1	468310	43	CT	0.53	3.39338e-08	468310	21	CT	0.48	0.00181279	orf456-1236	1	2	2	Negative
468316	468316	13	AG	1	1.34608e-06	468316	42	AG	1	2.5612e-23	468316	25	AG	1	2.0568e-13	orf456-1230	2	2	2	Negative
468361	468361	15	CT	1	1.03148e-07	468361	31	CT	1	6.8754e-17	468361	10	CT	1	5.9538e-05	orf456-1185	2	2	2	Negative
468364	468364	15	CG	1	1.03148e-07	468364	28	CG	1	3.7915e-15	468364	10	CG	1	5.9538e-05	orf456-1182	2	2	2	Negative
468449	468449	8	TA	1	0.0006993	468449	10	TA	1	5.9538e-05	468449	2	TA	1	0.5	orf456-1097	2	2	1	Negative
468454	468454	8	CG	0.5	0.141026	468454	11	CG	1	1.701e-05	468454	2	CG	1	0.5	orf456-1092	1	2	1	Negative
468456	468456	4	CT	1	0.0714286	468456	10	CT	1	5.9538e-05	468456	5	CT	1	0.0238095	orf456-1090	1	2	2	Negative
468474	468474	5	CT	1	0.0238095	468474	8	CT	1	0.0006993	468474	5	CT	1	0.0238095	orf456-1072	2	2	2	Negative
468511	468511	5	TA	1	0.0238095	468511	10	TA	1	5.9538e-05	468511	8	TA	1	0.0006993	orf456-1035	2	2	2	Negative
468523	468523	5	TC	1	0.0238095	468523	11	TC	1	1.701e-05	468523	7	TC	1	0.002331	orf456-1023	2	2	2	Negative
468526	468526	5	AG	1	0.0238095	468526	11	AG	1	1.701e-05	468526	8	AG	1	0.0006993	orf456-1020	2	2	2	Negative
468541	468541	1	AT	1	1	468541	10	AT	1	5.9538e-05	468541	7	AT	1	0.002331	orf456-1005	1	2	2	Negative
468562	468562	1	TC	1	1	468562	11	TC	1	1.701e-05	468562	7	TC	1	0.002331	orf456-984	1	2	2	Negative
468578						468578	12	GA	1	4.80741e-06	468578	10	GA	1	5.9538e-05	orf456-968	0	2	2	Negative
468603						468603	5	AC	1	0.0238095	468603	3	AC	1	0.2	orf456-943	0	2	1	Negative
468627	468627	8	GA	1	0.0006993	468627	30	GA	1	2.6212e-16	468627	16	GA	1	2.82824e-08	orf456-919	2	2	2	Negative
468649	468649	22	CT	1	1.0931e-11	468649	34	CT	1	1.2301e-18	468649	13	CT	1	1.34608e-06	orf456-897	2	2	2	Negative
468655	468655	23	GA	1	2.9149e-12	468655	39	GA	1	1.4697e-21	468655	10	GA	1	5.9538e-05	orf456-891	2	2	2	Negative
468684	468684	27	CA	1	1.4382e-14	468684	43	CA	1	6.6289e-24	468684	14	CA	1	3.7391e-07	orf456-862	2	2	2	Negative
468685	468685	27	AG	1	1.4382e-14	468685	48	AG	1	7.6145e-27	468685	13	AG	1	1.34608e-06	orf456-861	2	2	2	Negative
468707	468707	30	AC	1	2.6212e-16	468707	37	AC	1	2.1762e-20	468707	8	AC	1	0.0006993	orf456-839	2	2	2	Negative
468721	468721	24	AG	1	7.7525e-13	468721	32	AG	1	1.8007e-17	468721	4	AG	1	0.0714286	orf456-825	2	2	1	Negative
468748	468748	13	AG	1	1.34608e-06	468748	29	AG	1	9.9776e-16	468748	5	AG	1	0.0238095	orf456-798	2	2	2	Negative
468751	468751	14	TC	1	3.7391e-07	468751	30	TC	1	2.6212e-16	468751	7	TC	1	0.002331	orf456-795	2	2	2	Negative
468760	468760	14	TG	1	3.7391e-07	468760	32	TG	1	1.8007e-17	468760	8	TG	1	0.0006993	orf456-786	2	2	2	Negative
468787	468787	11	AG	1	1.701e-05	468787	14	AG	0.93	4.91069e-06	468787	4	AG	1	0.0714286	orf456-759	2	2	1	Negative
468805	468805	12	GA	0.75	0.00137973	468805	31	GA	0.42	0.000229	468805	26	GA	0.35	0.00547092	orf456-741	2	2	2	Negative
468817	468817	20	TC	1	1.5234e-10	468817	65	TC	0.98	4.4453e-35	468817	47	TC	1	2.9526e-26	orf456-729	2	2	2	Negative
468827	468827	29	GA	1	9.9776e-16	468827	77	GA	0.99	4.0454e-42	468827	51	GA	1	1.3013e-28	orf456-719	2	2	2	Negative
468838	468838	69	AT	1	2.9631e-39	468838	139	AT	0.99	5.7832e-77	468838	82	AT	1	5.7056e-47	orf456-708	2	2	2	Negative
468862	468862	160	CT	1	1.6912e-93	468862	213	CT	0.99	7.217e-121	468862	165	CT	1	1.7292e-96	orf456-684	2	2	2	Negative
468888	468888	250	-	0	1	468888	249	-	0	0.750503	468888	243	-	0	1	NA	1	1	1	Negative
468892	468892	289	TC	1	8.836e-171	468892	264	TC	1	2.285e-153	468892	272	TC	1	1.386e-160	orf456-654	2	2	2	Negative
468910	468910	324	TC	1	8.881e-192	468910	269	TC	1	2.339e-156	468910	328	TC	1	3.533e-194	orf456-636	2	2	2	Negative
468915	468915	364	AC	1	8.744e-216	468915	248	AC AT	1	5.212e-142	468915	355	AC	1	2.208e-210	NA	2	2	2	Negative
468916	468916	363	TC	1	3.483e-215	468916	244	TC	1	2.064e-141	468916	358	TC	1	3.494e-212	orf456-630	2	2	2	Negative
468940	468940	265	CA	1	2.185e-156	468940	148	CA	1	2.5257e-86	468940	305	CA CG	1	8.877e-180	orf456-606	2	2	2	Negative
469051	469051	20	TG	1	1.5234e-10	469051	15	TG	1	1.03148e-07	469051	21	TG	0.95	8.2117e-10	orf456-495	2	2	2	Negative
469072	469072	11	CT	1	1.701e-05	469072	8	CT	1	0.0006993	469072	18	CT	0.94	3.58121e-08	orf456-474	2	2	2	Negative
469099	469099	4	CG	1	0.0714286	469099	3	CG	1	0.2	469099	6	CG	1	0.00757576	orf456-447	1	1	2	Negative
469112	469112	1	CG	1	1	469112	3	CG	1	0.2	469112	3	CG	1	0.2	orf456-434	1	1	1	Negative
469132	469132	3	GA	1	0.2	469132	4	GA	1	0.0714286	469132	5	GA	1	0.0238095	orf456-414	1	1	2	Negative
469135	469135	3	AG	1	0.2	469135	4	AG	1	0.0714286	469135	5	AG	1	0.0238095	orf456-411	1	1	2	Negative
469141	469141	3	GA	1	0.2	469141	6	GA	1	0.00757576	469141	5	GA	1	0.0238095	orf456-405	1	2	2	Negative
469152	469152	3	TC	1	0.2	469152	10	TC	1	5.9538e-05	469152	7	TC	1	0.002331	orf456-394	1	2	2	Negative
469171	469171	9	CT	1	0.00020568	469171	39	CT	1	1.4697e-21	469171	9	CT	1	0.00020568	orf456-375	2	2	2	Negative
469189	469189	14	AT	1	3.7391e-07	469189	46	AT	1	1.1441e-25	469189	9	AT	1	0.00020568	orf456-357	2	2	2	Negative
469194	469194	14	-	0	1	469194	46	-	0	1	469194	9	-	0	1	NA	1	1	1	Negative
469246	469246	13	AT	1	1.34608e-06	469246	42	AT	1	2.5612e-23	469246	13	AT	1	1.34608e-06	orf456-300	2	2	2	Negative
469260	469260	14	AG	1	3.7391e-07	469260	42	AG AT	0.93	4.0658e-18	469260	13	AG	1	1.34608e-06	NA	2	2	2	Negative
469297	469297	3	AT	1	0.2	469297	11	AT	0.73	0.0037594	469297	10	AT	1	5.9538e-05	orf456-249	1	2	2	Negative
469303	469303	3	GA	1	0.2	469303	11	GA	0.73	0.0037594	469303	10	GA	1	5.9538e-05	orf456-243	1	2	2	Negative
469318	469318	8	GA	1	0.0006993	469318	11	GA	0.73	0.0037594	469318	9	GA	1	0.00020568	orf456-228	2	2	2	Negative
469323	469323	8	AG	1	0.0006993	469323	11	AG	0.73	0.0037594	469323	9	AG	1	0.00020568	orf456-223	2	2	2	Negative
469327	469327	8	GA	1	0.0006993	469327	12	GA	0.75	0.00137973	469327	8	GA	1	0.0006993	orf456-219	2	2	2	Negative
469330	469330	7	TC	1	0.002331	469330	14	TC	0.71	0.00066955	469330	8	TC	1	0.0006993	orf456-216	2	2	2	Negative
469356	469356	19	CG	1	5.6585e-10	469356	26	CG	1	5.4444e-14	469356	12	CG	1	4.80741e-06	orf456-190	2	2	2	Negative
469361	469361	18	TA	1	2.09363e-09	469361	36	TA	1	8.3613e-20	469361	13	TA	1	1.34608e-06	orf456-185	2	2	2	Negative
469372	469372	21	GA	1	4.0873e-11	469372	36	GA	1	8.3613e-20	469372	12	GA	1	4.80741e-06	orf456-174	2	2	2	Negative
469423	469423	14	AT	1	3.7391e-07	469423	34	AT	1	1.2301e-18	469423	24	AT	1	7.7525e-13	orf456-123	2	2	2	Negative
469447	469447	6	CA	1	0.00757576	469447	36	CA CT	1	1.2301e-18	469447	13	CA	1	1.34608e-06	NA	2	2	2	Negative
469461	469461	19	TC	1	5.6585e-10	469461	39	TC	1	1.4697e-21	469461	44	TC	1	1.7144e-24	orf456-85	2	2	2	Negative
469464	469464	20	GA	1	1.5234e-10	469464	43	GA	1	6.6289e-24	469464	46	GA	1	1.1441e-25	orf456-82	2	2	2	Negative
469471	469471	20	TC	1	1.5234e-10	469471	47	TC	1	2.9526e-26	469471	48	TC	1	7.6145e-27	orf456-75	2	2	2	Negative
469489	469489	21	TC	1	4.0873e-11	469489	49	TC	1	1.9625e-27	469489	48	TC	1	7.6145e-27	orf456-57	2	2	2	Negative
469534	469534	20	GT	1	1.5234e-10	469534	45	GT	1	4.4304e-25	469534	45	GT	1	4.4304e-25	orf456-12	2	2	2	Negative
469537	469537	20	AT	1	1.5234e-10	469537	41	AT	1	9.8874e-23	469537	45	AT	1	4.4304e-25	orf456-9	2	2	2	Negative
469590	469590	15	AT	1	1.03148e-07	469590	28	AT	1	3.7915e-15	469590	11	AT	1	1.701e-05	469590-R	2	2	2	Negative
469629	469629	16	AG	1	2.82824e-08	469629	33	AG	1	4.7095e-18	469629	2	AG	1	0.5	469629-R	2	2	1	Negative
469668	469668	11	GA	1	1.701e-05	469668	94	GA GT	1	6.4569e-53	469668	9	GA	1	0.00020568	NA	2	2	2	Negative
469693	469693	9	GA	1	0.00020568	469693	89	GA	1	3.9335e-51	469693	9	GA	1	0.00020568	469693-R	2	2	2	Negative
469699	469699	9	TA	1	0.00020568	469699	86	TA	1	2.3923e-49	469699	9	TA	1	0.00020568	469699-R	2	2	2	Negative
469702	469702	9	CT	1	0.00020568	469702	87	CT	1	6.0845e-50	469702	9	CT	1	0.00020568	469702-R	2	2	2	Negative
469717	469717	6	TC	1	0.00757576	469717	89	TC	1	3.9335e-51	469717	9	TC	1	0.00020568	469717-R	2	2	2	Negative
469721	469721	6	TC	1	0.00757576	469721	92	TC	1	6.4569e-53	469721	9	TC	1	0.00020568	469721-R	2	2	2	Negative
469755	469755	1	CT	1	1	469755	53	CT	1	8.609e-30						469755-R	1	2	0	Negative
469756	469756	1	AG	1	1	469756	50	AG	1	5.0549e-28						469756-R	1	2	0	Negative
469774	469774	4	GA	1	0.0714286	469774	60	GA	1	6.3137e-34						469774-R	1	2	0	Negative
469810	469810	17	AC	1	7.71338e-09	469810	85	AC AT	1	3.6961e-48	469810	3	AC	1	0.2	469810-R	2	2	1	Negative
469861	469861	35	CT	1	3.2089e-19	469861	69	CT	1	2.9631e-39	469861	53	CT	1	8.609e-30	469861-R	2	2	2	Negative
469897	469897	29	AG	1	9.9776e-16	469897	62	AG	0.97	7.8377e-32	469897	53	AG	1	8.609e-30	469897-R	2	2	2	Negative
469909	469909	26	GA	1	5.4444e-14	469909	56	GA	1	1.4593e-31	469909	53	GA	1	8.609e-30	469909-R	2	2	2	Negative
469918	469918	21	AG	1	4.0873e-11	469918	44	AG	1	1.7144e-24	469918	53	AG	1	8.609e-30	469918-R	2	2	2	Negative
469924	469924	12	TA	1	4.80741e-06	469924	37	TA	1	2.1762e-20	469924	34	TA	1	1.2301e-18	469924-R	2	2	2	Negative
469933	469933	12	AG	1	4.80741e-06	469933	37	AG	1	2.1762e-20	469933	34	AG	1	1.2301e-18	469933-R	2	2	2	Negative
469950	469950	2	AT	1	0.5	469950	24	AT	1	7.7525e-13	469950	20	AT	1	1.5234e-10	469950-R	1	2	2	Negative
469972	469972	1	CT	1	1	469972	5	CT	1	0.0238095						469972-R	1	2	0	Negative
470024																NA	0	0	0	Negative
470666																NA	0	0	0	Negative
470667																NA	0	0	0	Negative
472504	472504	4	CT	1	0.0714286	472504	5	CT	1	0.0238095	472504	1	CT	1	1	ccmFn-1519	1	2	1	Negative
472539	472539	9	CT	1	0.00020568	472539	7	CT	0.86	0.0145688	472539	4	CT	1	0.0714286	ccmFn-1484	2	2	1	Negative
472551	472551	10	CT	1	5.9538e-05	472551	10	CT	0.9	0.00054667	472551	5	CT	1	0.0238095	ccmFn-1472	2	2	2	Negative
472575	472575	18	CT	0.83	2.03082e-06	472575	10	CT	0.9	0.00054667	472575	26	CT	1	5.4444e-14	ccmFn-1448	2	2	2	Negative
472636	472636	28	CT	1	3.7915e-15	472636	5	CT	1	0.0238095	472636	23	CT	1	2.9149e-12	ccmFn-1387	2	2	2	Negative
472669	472669	15	CT	1	1.03148e-07	472669	1	CT	1	1	472669	20	CT	1	1.5234e-10	ccmFn-1354	2	1	2	Negative
472702	472702	7	CT	1	0.002331											ccmFn-1321	2	0	0	Negative
472719	472719	6	CT	1	0.00757576											ccmFn-1304	2	0	0	Negative
473214	473214	2	CT	1	0.5	473214	1	CT	1	1	473214	9	CT	1	0.00020568	ccmFn-809	1	1	2	Negative
473229	473229	2	CT	1	0.5	473229	2	CT	1	0.5	473229	12	CT	1	4.80741e-06	ccmFn-794	1	1	2	Negative
473241	473241	2	CT	1	0.5	473241	3	CT	1	0.2	473241	14	CT	1	3.7391e-07	ccmFn-782	1	1	2	Negative
473263	473263	2	CT	0.5	0.833333	473263	3	CT	1	0.2	473263	14	CT	1	3.7391e-07	ccmFn-760	1	1	2	Negative
473301	473301	1	CT	1	1	473301	3	CT	1	0.2	473301	5	CT	1	0.0238095	ccmFn-722	1	1	2	Negative
473310						473310	3	CT	1	0.2	473310	4	CT	1	0.0714286	ccmFn-713	0	1	1	Negative
475035	475035	2	-	0	1						475035	3	-	0	1	NA	1	0	1	Negative
476531	476531	8	CG	1	0.0006993											476531-R	2	0	0	Negative
483502											483502	2	-	0	1	NA	0	0	1	Negative
484293						484293	1	-	0	1						NA	0	1	0	Negative
484425	484425	4	CT	1	0.0714286	484425	3	CT	0.67	0.5	484425	7	CT	1	0.002331	cox3-764	1	1	2	Negative
484435	484435	3	CT	1	0.2	484435	3	CT	1	0.2	484435	3	CT	1	0.2	cox3-754	1	1	1	Negative
484767	484767	1	CT	1	1						484767	4	CT	1	0.0714286	cox3-422	1	0	1	Negative
484770	484770	1	CT	1	1						484770	8	CT	1	0.0006993	cox3-419	1	0	2	Negative
484849	484849	47	-	0	1	484849	18	-	0	1	484849	21	-	0	1	NA	1	1	1	Negative
484850	484850	53	-	0	1	484850	18	-	0	1	484850	21	-	0	1	NA	1	1	1	Negative
484854	484854	53	-	0	1	484854	18	-	0	1	484854	23	-	0	1	NA	1	1	1	Negative
484875	484875	51	CT	1	1.3013e-28	484875	20	CT	1	1.5234e-10	484875	19	CT	1	5.6585e-10	cox3-314	2	2	2	Negative
484878	484878	47	CT	1	2.9526e-26	484878	18	CT	0.94	3.58121e-08	484878	19	CT	1	5.6585e-10	cox3-311	2	2	2	Negative
484885	484885	36	CT	1	8.3613e-20	484885	16	CT	0.88	3.42217e-06	484885	17	CT	1	7.71338e-09	cox3-304	2	2	2	Negative
484944	484944	32	CT	1	1.8007e-17	484944	12	CT	1	4.80741e-06	484944	15	CT	0.2	0.298851	cox3-245	2	2	1	Negative
485015	485015	34	CT	0.26	0.00658454	485015	16	-	0	0.758065	485015	26	-	0	0.754902	cox3-174	2	1	1	Negative
485731	485731	12	-	0	1	485731	2	-	0	1	485731	1	-	0	1	NA	1	1	1	Negative
485786	485786	7	GC	0.43	0.27972	485786	35	GC	0.89	2.113e-14						atp8-467	1	2	0	Negative
485842	485842	20	GA	0.15	0.302495	485842	33	GA	0.67	1.85906e-08	485842	18	-	0	1	atp8-411	1	2	1	Negative
486195	486195	5	CT	1	0.0238095						486195	1	CT	1	1	atp8-58	2	0	1	Negative
486206	486206	4	CT	1	0.0714286						486206	1	CT	1	1	atp8-47	1	0	1	Negative
491146																NA	0	0	0	Negative
491313	491313	6	AG	1	0.00757576	491313	1	-	0	1						ccmB-492-as	2	1	0	Negative
