# Supplementary material for: Identification of Symmetrical RNA Editing Events in the Mitochondria of Salvia miltiorrhiza by Strand-specific RNA Sequencing
Source: Sci Rep. 2017 Feb 10;7:42250. doi: 10.1038/srep42250 (PMC5301482; doi:10.1038/srep42250)
Supplement: Supplementary Dataset 2 [file srep42250-s3.xls]

## Sheet: numt_edit_f_mito_edit_f_join_su
Strand	Numt contig id	Position of editing sites on NUMT	Type of editing sites on NUMT	Position of editing sites on mitogenome	Edit type on mitogenome	Query	Subject	% identity	Alignment length	Mismatches	Gap opennings	Query start	Query end	Subject start	Subject end	E value	Score	Overlapping (yes or no)
forward	tig14681	1080	AC	325849	AT	seq_tig14681_1080::tig14681:980-1180	NC_023209:325749-325949	99.32	147	1	0	46	192	1	147	8e-74	267	no
forward	tig2073	1045	AC	320445	CT	seq_tig2073_1045::tig2073:945-1145	NC_023209:320345-320545	95.28	106	3	2	41	144	167	62	8e-44	167	no
forward	tig2073	1045	AC	320423	TG	seq_tig2073_1045::tig2073:945-1145	NC_023209:320323-320523	95.28	106	3	2	41	144	189	84	8e-44	167	no
forward	tig2073	1045	AC	320470	CG	seq_tig2073_1045::tig2073:945-1145	NC_023209:320370-320570	95.28	106	3	2	41	144	142	37	8e-44	167	no
forward	tig2073	1045	AC	320469	CT	seq_tig2073_1045::tig2073:945-1145	NC_023209:320369-320569	95.28	106	3	2	41	144	143	38	8e-44	167	no
forward	tig2073	932	AG	320445	CT	seq_tig2073_932::tig2073:832-1032	NC_023209:320345-320545	100	42	0	0	154	195	167	126	4e-17	78.7	no
forward	tig2073	932	AG	320423	TG	seq_tig2073_932::tig2073:832-1032	NC_023209:320323-320523	100	42	0	0	154	195	189	148	4e-17	78.7	no
forward	tig2073	932	AG	320470	CG	seq_tig2073_932::tig2073:832-1032	NC_023209:320370-320570	100	42	0	0	154	195	142	101	4e-17	78.7	no
forward	tig2073	932	AG	320469	CT	seq_tig2073_932::tig2073:832-1032	NC_023209:320369-320569	100	42	0	0	154	195	143	102	4e-17	78.7	no
forward	tig22678	3415	AG	107883	AT	seq_tig22678_3415::tig22678:3315-3515	NC_023209:107783-107983	99	100	1	0	101	200	127	28	1e-47	180	no
forward	tig22678	3415	AG	308738	AT	seq_tig22678_3415::tig22678:3315-3515	NC_023209:308638-308838	99	100	1	0	101	200	127	28	1e-47	180	no
forward	tig22678	3415	AG	308741	CT	seq_tig22678_3415::tig22678:3315-3515	NC_023209:308641-308841	99	100	1	0	101	200	124	25	1e-47	180	no
forward	tig22678	3415	AG	107886	CT	seq_tig22678_3415::tig22678:3315-3515	NC_023209:107786-107986	99	100	1	0	101	200	124	25	1e-47	180	no
forward	tig22678	3415	AG	107882	CT	seq_tig22678_3415::tig22678:3315-3515	NC_023209:107782-107982	99	100	1	0	101	200	128	29	1e-47	180	no
forward	tig22678	3415	AG	308737	CT	seq_tig22678_3415::tig22678:3315-3515	NC_023209:308637-308837	99	100	1	0	101	200	128	29	1e-47	180	no
forward	tig22678	3425	TC	107883	AT	seq_tig22678_3425::tig22678:3325-3525	NC_023209:107783-107983	99.09	110	1	0	91	200	127	18	3e-53	198	no
forward	tig22678	3425	TC	308738	AT	seq_tig22678_3425::tig22678:3325-3525	NC_023209:308638-308838	99.09	110	1	0	91	200	127	18	3e-53	198	no
forward	tig22678	3425	TC	308741	CT	seq_tig22678_3425::tig22678:3325-3525	NC_023209:308641-308841	99.09	110	1	0	91	200	124	15	3e-53	198	no
forward	tig22678	3425	TC	107886	CT	seq_tig22678_3425::tig22678:3325-3525	NC_023209:107786-107986	99.09	110	1	0	91	200	124	15	3e-53	198	no
forward	tig22678	3425	TC	107882	CT	seq_tig22678_3425::tig22678:3325-3525	NC_023209:107782-107982	99.09	110	1	0	91	200	128	19	3e-53	198	no
forward	tig22678	3425	TC	308737	CT	seq_tig22678_3425::tig22678:3325-3525	NC_023209:308637-308837	99.09	110	1	0	91	200	128	19	3e-53	198	no
forward	tig22678	3435	AT	107883	AT	seq_tig22678_3435::tig22678:3335-3535	NC_023209:107783-107983	99.17	120	1	0	81	200	127	8	8e-59	217	yes
forward	tig22678	3435	AT	308738	AT	seq_tig22678_3435::tig22678:3335-3535	NC_023209:308638-308838	99.17	120	1	0	81	200	127	8	8e-59	217	yes
forward	tig22678	3435	AT	308741	CT	seq_tig22678_3435::tig22678:3335-3535	NC_023209:308641-308841	99.17	120	1	0	81	200	124	5	8e-59	217	no
forward	tig22678	3435	AT	107886	CT	seq_tig22678_3435::tig22678:3335-3535	NC_023209:107786-107986	99.17	120	1	0	81	200	124	5	8e-59	217	no
forward	tig22678	3435	AT	107882	CT	seq_tig22678_3435::tig22678:3335-3535	NC_023209:107782-107982	99.17	120	1	0	81	200	128	9	8e-59	217	no
forward	tig22678	3435	AT	308737	CT	seq_tig22678_3435::tig22678:3335-3535	NC_023209:308637-308837	99.17	120	1	0	81	200	128	9	8e-59	217	no
forward	tig22678	3561	CG	107882	CT	seq_tig22678_3561::tig22678:3461-3661	NC_023209:107782-107982	100	82	0	0	1	82	82	1	2e-39	152	no
forward	tig22678	3561	CG	308737	CT	seq_tig22678_3561::tig22678:3461-3661	NC_023209:308637-308837	100	82	0	0	1	82	82	1	2e-39	152	no
forward	tig22678	3562	GC	107882	CT	seq_tig22678_3562::tig22678:3462-3662	NC_023209:107782-107982	100	81	0	0	1	81	81	1	8e-39	150	no
forward	tig22678	3562	GC	308737	CT	seq_tig22678_3562::tig22678:3462-3662	NC_023209:308637-308837	100	81	0	0	1	81	81	1	8e-39	150	no
forward	tig23421	1013	CA	155709	AG	seq_tig23421_1013::tig23421:913-1113	NC_023209:155609-155809	97.47	158	4	0	43	200	200	43	6e-75	270	no
forward	tig24878	116	AG	468805	CT	seq_tig24878_116::tig24878:16-216	NC_023209:468705-468905	94.42	197	11	0	1	197	199	3	6e-85	303	no
forward	tig24878	554	TG	468364	GC	seq_tig24878_554::tig24878:454-654	NC_023209:468264-468464	95.45	198	9	0	3	200	200	3	8e-89	316	no
forward	tig24878	611	TC	468310	GA	seq_tig24878_611::tig24878:511-711	NC_023209:468210-468410	95.98	199	8	0	1	199	199	1	5e-91	324	no
forward	tig24878	7	GT	468888	GC	seq_tig24878_7::tig24878:1-107	NC_023209:468788-468988	94.06	101	6	0	6	106	126	26	3e-40	154	no
forward	tig24878	7	GT	468910	AG	seq_tig24878_7::tig24878:1-107	NC_023209:468810-469010	94.06	101	6	0	6	106	104	4	3e-40	154	no
forward	tig24878	7	GT	468892	AG	seq_tig24878_7::tig24878:1-107	NC_023209:468792-468992	94.06	101	6	0	6	106	122	22	3e-40	154	no
forward	tig24878	7	GT	468862	GA	seq_tig24878_7::tig24878:1-107	NC_023209:468762-468962	94.06	101	6	0	6	106	152	52	3e-40	154	no
forward	tig24878	7	GT	468838	TA	seq_tig24878_7::tig24878:1-107	NC_023209:468738-468938	94.06	101	6	0	6	106	176	76	3e-40	154	no
forward	tig24878	7	GT	468827	CT	seq_tig24878_7::tig24878:1-107	NC_023209:468727-468927	94.06	101	6	0	6	106	187	87	3e-40	154	no
forward	tig24878	7	GT	468817	AG	seq_tig24878_7::tig24878:1-107	NC_023209:468717-468917	94.06	101	6	0	6	106	197	97	3e-40	154	no
forward	tig26377	1306	TC	27340	GA	seq_tig26377_1306::tig26377:1206-1406	NC_023209:27240-27440	97.73	132	3	0	28	159	69	200	4e-62	228	no
forward	tig30012	14641	CT	159098	CT	seq_tig30012_14641::tig30012:14541-14741	NC_023209:158998-159198	98.11	159	3	0	42	200	1	159	4e-77	278	yes
forward	tig30012	14669	AG	159098	CT	seq_tig30012_14669::tig30012:14569-14769	NC_023209:158998-159198	98.36	183	3	0	14	196	1	183	2e-90	322	no
forward	tig30094	10582	CT	78216	CT	seq_tig30094_10582::tig30094:10482-10682	NC_023209:78116-78316	97.18	177	5	0	24	200	200	24	8e-84	300	yes
forward	tig30094	10613	TC	78216	CT	seq_tig30094_10613::tig30094:10513-10713	NC_023209:78116-78316	97.4	192	5	0	1	192	192	1	4e-92	327	no
forward	tig30094	11650	GA	292695	CT	seq_tig30094_11650::tig30094:11550-11750	NC_023209:292595-292795	100	59	0	0	142	200	200	142	1e-26	110	no
forward	tig32270	10560	TC	28245	TA	seq_tig32270_10560::tig32270:10460-10660	NC_023209:28145-28345	93.75	64	4	0	124	187	27	90	1e-22	97.1	no
forward	tig35257	5710	CT	8856	CT	seq_tig35257_5710::tig35257:5610-5810	NC_023209:8756-8956	98.99	199	0	2	3	200	2	199	2e-100	355	yes
forward	tig38383	9098	TC	334003	AG	seq_tig38383_9098::tig38383:8998-9198	NC_023209:333903-334103	99.13	115	1	0	86	200	53	167	5e-56	207	no
forward	tig38383	9227	AT	334003	AG	seq_tig38383_9227::tig38383:9127-9286	NC_023209:333903-334103	100	99	0	0	1	99	97	195	6e-49	183	no
forward	tig43041	679	TC	22424	AT	seq_tig43041_679::tig43041:579-779	NC_023209:22324-22524	95.65	92	4	0	109	200	200	109	3e-38	148	no
forward	tig43041	695	TC	22424	AT	seq_tig43041_695::tig43041:595-795	NC_023209:22324-22524	96.3	108	4	0	93	200	200	93	4e-47	178	no
forward	tig55317	8228	CT	179573	CT	seq_tig55317_8228::tig55317:8128-8328	NC_023209:179473-179673	99	200	0	2	3	200	1	200	5e-101	357	yes
forward	tig60117	64	TC	68943	GT	seq_tig60117_64::tig60117:1-164	NC_023209:68843-69043	98.55	138	2	0	20	157	49	186	3e-67	244	no
forward	tig60117	99	AG	68943	GT	seq_tig60117_99::tig60117:1-199	NC_023209:68843-69043	98.55	138	2	0	20	157	49	186	4e-67	244	no
forward	tig9817	18195	CT	468916	AG	seq_tig9817_18195::tig9817:18095-18295	NC_023209:468816-469016	99.06	106	1	0	95	200	178	73	5e-51	191	no
forward	tig9817	18195	CT	468915	TG	seq_tig9817_18195::tig9817:18095-18295	NC_023209:468815-469015	99.06	106	1	0	95	200	179	74	5e-51	191	no
forward	tig9817	18195	CT	468910	AG	seq_tig9817_18195::tig9817:18095-18295	NC_023209:468810-469010	99.06	106	1	0	95	200	184	79	5e-51	191	no
forward	tig9817	18195	CT	468940	GT	seq_tig9817_18195::tig9817:18095-18295	NC_023209:468840-469040	99.06	106	1	0	95	200	154	49	5e-51	191	no
forward	tig9827	165	GA	345092	AG	seq_tig9827_165::tig9827:65-265	NC_023209:344992-345192	92.35	196	10	2	1	196	10	200	5e-76	274	no
forward	tig9827	252	TA	345171	CG	seq_tig9827_252::tig9827:152-352	NC_023209:345071-345271	90.36	166	10	3	1	165	18	178	1e-57	213	no
reverse	tig18728	1176	AG	318644	CT	tig18728_1176::tig18728:1076-1276	NC_023209:318544-318744	97.14	105	3	0	71	175	1	105	4e-47	178	no
reverse	tig18728	1211	TG	318644	CT	tig18728_1211::tig18728:1111-1311	NC_023209:318544-318744	97.14	105	3	0	36	140	1	105	4e-47	178	no
reverse	tig23420	9283	CA	156803	GA	tig23420_9283::tig23420:9183-9383	NC_023209:156703-156903	97.73	132	3	0	1	132	132	1	4e-62	228	no
reverse	tig24878	116	TC	468805	GA	tig24878_116::tig24878:16-216	NC_023209:468705-468905	94.42	197	11	0	1	197	199	3	6e-85	303	no
reverse	tig24878	554	AC	468364	CG	tig24878_554::tig24878:454-654	NC_023209:468264-468464	95.45	198	9	0	3	200	200	3	7e-89	316	no
reverse	tig24878	611	AG	468310	CT	tig24878_611::tig24878:511-711	NC_023209:468210-468410	95.98	199	8	0	1	199	199	1	4e-91	324	no
reverse	tig26377	1285	AG	27433	TG	tig26377_1285::tig26377:1185-1385	NC_023209:27333-27533	98.43	127	2	0	74	200	1	127	5e-61	224	no
reverse	tig26377	1306	AG	27433	TG	tig26377_1306::tig26377:1206-1406	NC_023209:27333-27533	98.65	148	2	0	53	200	1	148	1e-72	263	no
reverse	tig30094	10582	GA	78250	CT	tig30094_10582::tig30094:10482-10682	NC_023209:78150-78350	97.25	182	5	0	8	189	182	1	1e-86	309	no
reverse	tig30094	10613	AG	78250	CT	tig30094_10613::tig30094:10513-10713	NC_023209:78150-78350	96.84	158	5	0	1	158	158	1	3e-73	265	no
reverse	tig30166	8701	AG	309161	AT	tig30166_8701::tig30166:8601-8758	NC_023209:309061-309261	92.31	39	2	1	18	55	12	50	5e-10	54.7	no
reverse	tig30166	8701	AG	108306	AT	tig30166_8701::tig30166:8601-8758	NC_023209:108206-108406	92.31	39	2	1	18	55	12	50	5e-10	54.7	no
reverse	tig30166	8701	AG	108166	GT	tig30166_8701::tig30166:8601-8758	NC_023209:108066-108266	92.31	39	2	1	18	55	152	190	5e-10	54.7	no
reverse	tig30166	8701	AG	309021	GT	tig30166_8701::tig30166:8601-8758	NC_023209:308921-309121	92.31	39	2	1	18	55	152	190	5e-10	54.7	no
reverse	tig30166	8710	GC	309161	AT	tig30166_8710::tig30166:8610-8758	NC_023209:309061-309261	92.31	39	2	1	9	46	12	50	5e-10	54.7	no
reverse	tig30166	8710	GC	108306	AT	tig30166_8710::tig30166:8610-8758	NC_023209:108206-108406	92.31	39	2	1	9	46	12	50	5e-10	54.7	no
reverse	tig30166	8710	GC	108166	GT	tig30166_8710::tig30166:8610-8758	NC_023209:108066-108266	92.31	39	2	1	9	46	152	190	5e-10	54.7	no
reverse	tig30166	8710	GC	309021	GT	tig30166_8710::tig30166:8610-8758	NC_023209:308921-309121	92.31	39	2	1	9	46	152	190	5e-10	54.7	no
reverse	tig30507	286	TC	78467	TA	tig30507_286::tig30507:186-386	NC_023209:78367-78567	98.13	107	2	0	94	200	186	80	6e-50	187	no
reverse	tig30507	286	TC	78465	CT	tig30507_286::tig30507:186-386	NC_023209:78365-78565	98.13	107	2	0	94	200	188	82	6e-50	187	no
reverse	tig30507	375	AG	78467	TA	tig30507_375::tig30507:275-475	NC_023209:78367-78567	98.84	173	2	0	5	177	186	14	1e-86	309	no
reverse	tig30507	375	AG	78465	CT	tig30507_375::tig30507:275-475	NC_023209:78365-78565	98.84	173	2	0	5	177	188	16	1e-86	309	no
reverse	tig329	3533	TG	308383	CA	tig329_3533::tig329:3433-3633	NC_023209:308283-308483	100	96	0	0	105	200	1	96	4e-47	178	no
reverse	tig329	3633	AT	308383	CA	tig329_3633::tig329:3533-3733	NC_023209:308283-308483	98.48	197	0	3	5	200	1	195	3e-97	344	no
reverse	tig329	3636	CA	308383	CA	tig329_3636::tig329:3536-3736	NC_023209:308283-308483	98.5	200	0	3	2	200	1	198	7e-99	350	yes
reverse	tig329	3639	GA	308383	CA	tig329_3639::tig329:3539-3739	NC_023209:308283-308483	98.5	200	0	3	1	199	3	200	7e-99	350	no
reverse	tig340	7566	GT	370778	GA	tig340_7566::tig340:7466-7666	NC_023209:370678-370878	96.97	66	2	0	135	200	1	66	4e-27	111	no
reverse	tig340	7575	AG	370778	GA	tig340_7575::tig340:7475-7675	NC_023209:370678-370878	97.33	75	2	0	126	200	1	75	4e-32	128	no
reverse	tig3475	5170	AG	156635	TA	tig3475_5170::tig3475:5070-5270	NC_023209:156535-156735	100	42	0	0	1	42	42	1	4e-17	78.7	no
reverse	tig3475	5174	AC	156635	TA	tig3475_5174::tig3475:5074-5274	NC_023209:156535-156735	100	38	0	0	1	38	38	1	6e-15	71.3	no
reverse	tig348	80	AG	335486	CT	tig348_80::tig348:1-180	NC_023209:335386-335586	100	65	0	0	1	65	28	92	6e-30	121	no
reverse	tig348	80	AG	335485	CT	tig348_80::tig348:1-180	NC_023209:335385-335585	100	65	0	0	1	65	29	93	6e-30	121	no
reverse	tig348	80	AG	335480	TG	tig348_80::tig348:1-180	NC_023209:335380-335580	100	65	0	0	1	65	34	98	6e-30	121	no
reverse	tig348	80	AG	335479	GA	tig348_80::tig348:1-180	NC_023209:335379-335579	100	65	0	0	1	65	35	99	6e-30	121	no
reverse	tig348	89	TC	335486	CT	tig348_89::tig348:1-189	NC_023209:335386-335586	100	65	0	0	1	65	28	92	6e-30	121	no
reverse	tig348	89	TC	335485	CT	tig348_89::tig348:1-189	NC_023209:335385-335585	100	65	0	0	1	65	29	93	6e-30	121	no
reverse	tig348	89	TC	335480	TG	tig348_89::tig348:1-189	NC_023209:335380-335580	100	65	0	0	1	65	34	98	6e-30	121	no
reverse	tig348	89	TC	335479	GA	tig348_89::tig348:1-189	NC_023209:335379-335579	100	65	0	0	1	65	35	99	6e-30	121	no
reverse	tig35257	5834	CT	8979	CT	tig35257_5834::tig35257:5734-5934	NC_023209:8879-9079	99.5	200	0	1	1	200	2	200	9e-103	363	yes
reverse	tig36879	1136	TG	421266	CT	tig36879_1136::tig36879:1036-1236	NC_023209:421166-421366	97.35	113	3	0	2	114	88	200	1e-51	193	no
reverse	tig37507	5355	AG	34282	CT	tig37507_5355::tig37507:5255-5455	NC_023209:34182-34382	97.22	36	1	0	1	36	88	123	4e-12	62.1	no
reverse	tig38400	2119	TC	155308	CT	tig38400_2119::tig38400:2019-2219	NC_023209:155208-155408	98.88	89	1	0	86	174	112	200	1e-41	159	no
reverse	tig38400	2265	AG	155308	CT	tig38400_2265::tig38400:2165-2365	NC_023209:155208-155408	100	28	0	0	1	28	173	200	2e-09	52.8	no
reverse	tig549	808	CT	169698	CT	tig549_808::tig549:708-908	NC_023209:169598-169798	99.26	136	1	0	65	200	65	200	1e-67	246	yes
reverse	tig55800	307	AG	6086	CT	tig55800_307::tig55800:207-407	NC_023209:5986-6186	97.22	36	1	0	1	36	36	1	4e-12	62.1	no
reverse	tig61691	1320	CT	421266	CT	tig61691_1320::tig61691:1220-1420	NC_023209:421166-421366	97.73	132	3	0	69	200	69	200	4e-62	228	yes
reverse	tig61691	1322	CT	421266	CT	tig61691_1322::tig61691:1222-1422	NC_023209:421166-421366	97.73	132	3	0	67	198	69	200	4e-62	228	yes
reverse	tig61691	1406	TG	421266	CT	tig61691_1406::tig61691:1306-1506	NC_023209:421166-421366	98.25	114	2	0	1	114	87	200	8e-54	200	no
reverse	tig7542	7724	AG	179757	CT	tig7542_7724::tig7542:7624-7824	NC_023209:179657-179857	97.14	35	0	1	162	196	110	143	5e-11	58.4	no
reverse	tig7542	7724	AG	179826	CT	tig7542_7724::tig7542:7624-7824	NC_023209:179726-179926	97.14	35	0	1	162	196	41	74	5e-11	58.4	no
reverse	tig7542	7724	AG	179825	CT	tig7542_7724::tig7542:7624-7824	NC_023209:179725-179925	97.14	35	0	1	162	196	42	75	5e-11	58.4	no
reverse	tig7542	7724	AG	179868	CT	tig7542_7724::tig7542:7624-7824	NC_023209:179768-179968	100	31	0	0	166	196	2	32	5e-11	58.4	no
reverse	tig7554	771	TC	175663	CA	tig7554_771::tig7554:671-871	NC_023209:175563-175763	100	69	0	0	1	69	69	1	4e-32	128	no
reverse	tig9469	8258	GA	266118	CT	tig9469_8258::tig9469:8158-8358	NC_023209:266018-266218	98.09	157	3	0	30	186	170	14	5e-76	274	no
reverse	tig9469	8264	AG	266118	CT	tig9469_8264::tig9469:8164-8364	NC_023209:266018-266218	98.09	157	3	0	24	180	170	14	5e-76	274	no
reverse	tig9827	165	CT	345037	GA	tig9827_165::tig9827:65-265	NC_023209:344937-345137	92.81	139	7	1	1	139	65	200	3e-53	198	no
