# Supplementary material for: Identification of Symmetrical RNA Editing Events in the Mitochondria of Salvia miltiorrhiza by Strand-specific RNA Sequencing
Source: Sci Rep. 2017 Feb 10;7:42250. doi: 10.1038/srep42250 (PMC5301482; doi:10.1038/srep42250)
Supplement: Supplementary Dataset 3 [file srep42250-s4.xls]

## Sheet: Sheet1
Table S9, comparison of RNA editing sites (RES) among A. thalina (NC_001284), O. sativa (NC_011033) and S. miltiorrhiza (NC_001284).
Gene			Bases			Unpadded Position			Padded position	NC_001284								NC_011033								NC_023209
NC_001284	NC_011033	NC_023209	NC_001284	NC_011033	NC_023209	NC_001284	NC_011033	NC_023209		Genomic Position	RES name	Coverage	RES Type	Frequency	P value	Strand for CDS	Strand for RES	Genomic position	RES name	Coverage	RES Type	Frequency	P value	Strand for CDS	Strand for RES	Genomic Position	RES Name	RES Type	Coverage	Frequency	P value	Strand for CDS	Strand for RES
atp1	atp1	atp1	C	C	C	14	14	14	14	303676	atp1-14-as	2257	GA	0.1	6.04e-63	negative	antisense
atp1	atp1	atp1	A	A	A	16	16	16	16	303674	atp1-16-as	2168	TG	0.11	1.2e-66	negative	antisense
atp1	atp1	atp1	G	G	G	19	19	19	19	303671	atp1-19-as	2168	CA	0.15	9.3e-97	negative	antisense
atp1	atp1	atp1	T	T	T	107	107	107	107	303583	atp1-107-as	1722	AG	0.18	1.63e-82	negative	antisense
atp1	atp1	atp1	A	A	A	111	111	111	111	303579	atp1-111-as	762	TC	0.2	2.41e-42	negative	antisense
atp1	atp1	atp1	A	G	G	125	125	125	125																	102914	atp1-125-as	CU	88	0.19	3.38e-05	negative	antisense
atp1	atp1	atp1	T	T	T	234	234	234	234									352612	atp1-234-as	463	AG	0.13	2.95e-17	positive	antisense
atp1	atp1	atp1	G	G	G	256	256	256	256	303434	atp1-256-as	3889	CT	0.1	5.18e-90	negative	antisense
atp1	atp1	atp1	A	A	A	261	261	261	261	303429	atp1-261-as	1208	TC	0.23	2.17e-81	negative	antisense
atp1	atp1	atp1	G	G	G	460	460	460	460																	102579	atp1-460-as	CU	16	0.44	0.018626	negative	antisense
atp1	atp1	atp1	T	T	T	464	464	464	464	303226	atp1-464-as	4013	AG	0.13	1.27e-142	negative	antisense
atp1	atp1	atp1	T	T	T	645	645	645	645									353023	atp1-645-as	297	AC	0.1	5.62e-08	positive	antisense
atp1	atp1	atp1	T	T	T	647	647	647	647	303043	atp1-647-as	421	AG	0.1	1.75e-12	negative	antisense
atp1	atp1	atp1	G	G	G	782	782	782	782	302908	atp1-782-as	7764	CT	0.11	4.62e-210	negative	antisense
atp1	atp1	atp1	G	G	G	784	784	784	784	302906	atp1-784-as	7796	CT	0.16	0	negative	antisense
atp1	atp1	atp1	A	A	A	785	785	785	785	302905	atp1-785-as	6746	TC	0.11	7.43e-184	negative	antisense
atp1	atp1	atp1	C	C	C	839	839	839	839									353217	atp1-839-as	197	GC	0.11	6.36e-06	positive	antisense
atp1	atp1	atp1	A	A	A	842	842	842	842									353220	atp1-842-as	328	TG	0.13	6.14e-13	positive	antisense
atp1	atp1	atp1	T	T	T	1050	1050	1050	1050	302640	atp1-1050-as	617	AG	0.11	5.56e-18	negative	antisense
atp1	atp1	atp1	T	T	T	1168	1168	1168	1168	302522	atp1-1168-as	2092	AG	0.1	2.67e-59	negative	antisense
atp1	atp1	atp1	A	A	A	1311	1311	1311	1311									353689	atp1-1311-as	100	TC	0.15	0.000610214	positive	antisense
atp1	atp1	atp1	C	T	T	1415	1415	1415	1415	302275	atp1-1415-as	2382	GA	0.98	0	negative	antisense
atp1	atp1	atp1	A	A	A	1416	1416	1416	1416									353794	atp1-1416-as	199	TG	0.11	6.32e-06	positive	antisense
atp1	atp1	atp1	A	G	C	1418	1418	1418	1418									353796	atp1-1418-as	330	CA	0.11	8.31e-10	positive	antisense
atp1	atp1	atp1	C	T	A	1425	1425	1425	1425	302265	atp1-1425-as	2355	GA	0.13	1.94e-83	negative	antisense
atp1	atp1	atp1	C	C	-	1484	1490	0	1490									353868	atp1-1490-as	1008	GA	1	0	positive	antisense
atp1	atp1	atp1	T	C	-	1493	1499	0	1499									353877	atp1-1499-as	1043	GA	1	0	positive	antisense
orf25	orf25	atp4	A	T	T	13	13	13	13	188650	orf25-13-as	208	TA	0.99	4.74e-116	negative	antisense
orf25	orf25	atp4	T	C	T	56	59	56	59									18937	orf25-59-as	15	GA	0.87	1.09e-05	negative	antisense
orf25	orf25	atp4	C	C	C	59	62	59	62									18934	orf25-62-as	16	GA	1	2.83e-08	negative	antisense	292338	atp4-59-as	GA	16	1	2.83e-08	positive	antisense
orf25	orf25	atp4	T	C	C	71	74	71	74									18922	orf25-74-as	22	GA	1	1.09e-11	negative	antisense	292350	atp4-71-as	GA	20	1	1.52e-10	positive	antisense
orf25	orf25	atp4	T	C	T	76	79	76	79									18917	orf25-79-as	22	GA	1	1.09e-11	negative	antisense
orf25	orf25	atp4	C	C	C	89	92	89	92	188574	orf25-89-as	486	GA	0.99	2.6e-275	negative	antisense	18904	orf25-92-as	20	GA	1	1.52e-10	negative	antisense	292368	atp4-89-as	GA	11	1	1.701e-05	positive	antisense
orf25	orf25	atp4	C	C	C	118	121	118	121									18875	orf25-121-as	27	GA	1	1.44e-14	negative	antisense	292397	atp4-118-as	GA	15	1	1.03e-07	positive	antisense
orf25	orf25	atp4	C	C	C	138	141	138	141	188525	orf25-138-as	1044	GA	0.89	0	negative	antisense
orf25	orf25	atp4	T	G	G	150	153	150	153									18843	orf25-153-as	82	CG	0.36	7.75e-09	negative	antisense
orf25	orf25	atp4	A	A	A	151	154	151	154									18842	orf25-154-as	140	TG	0.26	4.62e-10	negative	antisense
orf25	orf25	atp4	G	G	G	153	156	153	156									18840	orf25-156-as	318	CG	0.2	1.07e-18	negative	antisense
orf25	orf25	atp4	A	A	A	154	157	154	157									18839	orf25-157-as	317	TA	0.2	2.52e-18	negative	antisense
orf25	orf25	atp4	C	T	C	215	218	215	218	188448	orf25-215-as	156	GA	0.97	1.04e-83	negative	antisense
orf25	orf25	atp4	C	C	C	248	251	248	251	188415	orf25-248-as	107	GA	0.98	4.27e-58	negative	antisense
orf25	orf25	atp4	C	G	C	250	253	250	253	188413	orf25-250-as	106	GA	0.76	8.8e-35	negative	antisense
orf25	orf25	atp4	C	G	C	251	254	251	254	188412	orf25-251-as	109	GA	0.97	1.04e-57	negative	antisense
orf25	orf25	atp4	C	C	C	382	385	382	385	188281	orf25-382-as	464	GA	0.37	1.14e-57	negative	antisense
orf25	orf25	atp4	C	C	C	395	398	395	398	188268	orf25-395-as	458	GA	0.97	5.15e-242	negative	antisense	18598	orf25-398-as	163	GA	0.96	1.79e-83	negative	antisense
orf25	orf25	atp4	C	C	C	416	419	416	419									18577	orf25-419-as	126	GA	0.97	3.73e-66	negative	antisense
orf25	orf25	atp4	A	C	A	553	556	553	556									18440	orf25-556-as	286	GC	0.11	2.69e-08	negative	antisense
orf25	orf25	atp4	T	T	G	569	572	569	572	188094	orf25-569-as	545	AC	0.81	2.15e-199	negative	antisense
orfB	orfB	atp8	C	C	T	10	10	10	10	129918	orfB-10-as	3376	GA	0.32	0	positive	antisense
orfB	orfB	atp8	C	C	C	60	60	60	60									53483	orfB-60-as	310	GA	0.12	4.71e-11	positive	antisense
orfB	orfB	atp8	T	T	T	87	87	87	87	129995	orfB-87-as	4024	AG	0.19	2.23e-205	positive	antisense
orfB	orfB	atp8	G	A	G	88	88	88	88	129996	orfB-88-as	3994	CT	0.11	8.4e-111	positive	antisense
orfB	orfB	atp8	A	C	A	123	123	123	123									53546	orfB-123-as	518	GA	0.98	6.1e-282	positive	antisense
orfB	orfB	atp8	C	T	C	180	180	180	180									53603	orfB-180-as	169	AT	0.1	4.94e-05	positive	antisense
orfB	orfB	atp8	G	G	G	335	335	335	335									53758	orfB-335-as	1081	CG	0.12	3.29e-35	positive	antisense
orfB	orfB	atp8	A	A	A	339	339	339	339	130247	orfB-339-as	1798	TC	0.1	1.31e-50	positive	antisense
orfB	orfB	atp8	C	C	C	389	398	398	398	130297	orfB-389-as	391	GA	0.18	4.82e-21	positive	antisense
orfB	orfB	atp8	G	C	C	451	442	451	460									53865	orfB-442-as	819	GA	0.34	7.3e-92	positive	antisense
orfB	orfB	atp8	T	C	C	456	447	456	465	130364	orfB-456-as	161	AG	0.12	2.39e-05	positive	antisense
atp9	atp9	atp9	G	-	-	31	0	0	31	278925	atp9-31-as	413	CT	0.12	5.63e-13	positive	antisense
atp9	atp9	atp9	A	-	-	32	0	0	32	278926	atp9-32-as	258	TC	0.14	1.38e-09	positive	antisense
atp9	atp9	atp9	G	G	G	43	10	10	43									263150	atp9-10-as	5043	CG	0.11	3.98e-159	positive	antisense
atp9	atp9	atp9	C	C	T	53	20	20	53	278947	atp9-53-as	602	GA	0.96	0	positive	antisense
atp9	atp9	atp9	C	T	T	83	50	50	83	278977	atp9-83-as	574	GA	0.98	0	positive	antisense
atp9	atp9	atp9	A	C	A	114	81	81	114									263221	atp9-81-as	6546	GA	0.88	0	positive	antisense
atp9	atp9	atp9	T	C	T	115	82	82	115									263222	atp9-82-as	6555	GA	0.99	0	positive	antisense
atp9	atp9	atp9	C	C	C	117	84	84	117	279011	atp9-117-as	608	GA	0.12	9.9e-19	positive	antisense
atp9	atp9	atp9	C	C	C	158	125	125	158									263265	atp9-125-as	2846	GC	0.13	1.13e-102	positive	antisense
atp9	atp9	atp9	C	T	T	167	134	134	167	279061	atp9-167-as	935	GA	0.99	0	positive	antisense
atp9	atp9	atp9	T	C	T	238	205	205	238									263345	atp9-205-as	2946	GA	0.96	0	positive	antisense
atp9	atp9	atp9	T	C	C	245	212	212	245									263352	atp9-212-as	2990	GA	0.98	0	positive	antisense	421266	atp9-212-as	GA	76	1	2.09e-43	negative	antisense
ccb206	ccmB	ccmB	C	C	C	16	16	16	16	30478	ccb206-16-as	53	GA	0.49	4.47e-09	positive	antisense
ccb206	ccmB	ccmB	C	C	C	28	28	28	28	30490	ccb206-28-as	55	GA	0.51	6.9e-10	positive	antisense	391782	ccmB-28-as	122	GA	0.97	8e-64	positive	antisense
ccb206	ccmB	ccmB	T	C	T	43	43	43	43									391797	ccmB-43-as	107	GA	0.97	1.54e-56	positive	antisense
ccb206	ccmB	ccmB	C	C	C	44	44	44	44									391798	ccmB-44-as	101	GA	0.16	7.76e-05	positive	antisense
ccb206	ccmB	ccmB	C	T	T	71	71	71	71	30533	ccb206-71-as	36	GA	0.75	4.53e-11	positive	antisense
ccb206	ccmB	ccmB	C	C	C	80	80	80	80	30542	ccb206-80-as	36	GA	0.69	7.93e-10	positive	antisense	391834	ccmB-80-as	40	GA	1	3.81e-22	positive	antisense
ccb206	ccmB	ccmB	C	C	C	87	87	87	87									391841	ccmB-87-as	40	GA	0.97	1.49e-20	positive	antisense
ccb206	ccmB	ccmB	C	C	C	304	304	304	304	30766	ccb206-304-as	30	GA	0.47	8.49e-05	positive	antisense	392058	ccmB-304-as	13	GA	0.77	0.000491318	positive	antisense
ccb206	ccmB	ccmB	C	C	C	338	338	338	338	30800	ccb206-338-as	38	GA	0.42	2.29e-05	positive	antisense	392092	ccmB-338-as	13	GA	0.92	1.63e-05	positive	antisense
ccb206	ccmB	ccmB	C	C	C	367	367	367	367	30829	ccb206-367-as	46	GA	0.5	4.78e-08	positive	antisense	392121	ccmB-367-as	19	GA	0.84	6.46e-07	positive	antisense
ccb206	ccmB	ccmB	C	C	C	379	379	379	379	30841	ccb206-379-as	49	GA	0.55	9.59e-10	positive	antisense	392133	ccmB-379-as	27	GA	0.3	0.012153	positive	antisense
ccb206	ccmB	ccmB	C	T	C	380	380	380	380	30842	ccb206-380-as	49	GA	0.55	9.59e-10	positive	antisense
ccb206	ccmB	ccmB	C	C	C	406	406	406	406	30868	ccb206-406-as	99	GA	0.22	8.59e-07	positive	antisense
ccb206	ccmB	ccmB	C	G	C	424	424	424	424	30886	ccb206-424-as	98	GA	0.86	3.13e-39	positive	antisense
ccb206	ccmB	ccmB	C	C	C	428	428	428	428	30890	ccb206-428-as	100	GA	0.86	2.64e-40	positive	antisense	392182	ccmB-428-as	52	GA	0.87	8.76e-21	positive	antisense
ccb206	ccmB	ccmB	C	C	C	467	467	467	467	30929	ccb206-467-as	94	GA	0.9	8.65e-42	positive	antisense	392221	ccmB-467-as	46	GA	0.8	4.94e-16	positive	antisense
ccb206	ccmB	ccmB	C	C	C	475	475	475	475	30937	ccb206-475-as	92	GA	0.9	1.11e-40	positive	antisense	392229	ccmB-475-as	38	GA	0.66	1.36e-09	positive	antisense
ccb206	ccmB	ccmB	C	C	C	476	476	476	476	30938	ccb206-476-as	92	GA	0.9	1.11e-40	positive	antisense	392230	ccmB-476-as	38	GA	0.66	1.36e-09	positive	antisense
ccb206	ccmB	ccmB	C	C	C	485	485	485	485	30947	ccb206-485-as	91	GA	0.89	3.93e-39	positive	antisense	392239	ccmB-485-as	38	GA	0.68	3.66e-10	positive	antisense
ccb206	ccmB	ccmB	T	T	T	492	492	492	492																	491313	ccmB-492-as	AG	7	0.86	0.0145688	positive	antisense
ccb206	ccmB	ccmB	C	C	C	512	512	512	512	30974	ccb206-512-as	15	GA	0.8	5.79e-05	positive	antisense
ccb206	ccmB	ccmB	C	C	C	514	514	514	514	30976	ccb206-514-as	16	GA	0.81	1.93e-05	positive	antisense
ccb206	ccmB	ccmB	C	C	C	551	551	551	551	31013	ccb206-551-as	32	GA	0.34	0.00132591	positive	antisense
ccb206	ccmB	ccmB	C	C	C	554	554	554	554	31016	ccb206-554-as	32	GA	0.34	0.00132591	positive	antisense
ccb206	ccmB	ccmB	C	C	C	566	566	566	566	31028	ccb206-566-as	33	GA	0.36	0.000600626	positive	antisense
ccb206	ccmB	ccmB	C	C	C	569	569	569	569	31031	ccb206-569-as	33	GA	0.36	0.000600626	positive	antisense
ccb206	ccmB	ccmB	C	C	C	596	596	596	596	31058	ccb206-596-as	48	GA	0.42	1.06e-06	positive	antisense	392350	ccmB-596-as	48	GA	0.96	8.6e-24	positive	antisense
ccb256	ccmC	ccmC	C	C	C	38	38	38	38																	139177	ccmC-38-as	GA	15	0.73	0.000242	negative	antisense
ccb256	ccmC	ccmC	T	C	C	76	76	76	76									61057	ccmC-76-as	45	GA	1	4.43e-25	negative	antisense
ccb256	ccmC	ccmC	C	C	C	103	103	103	103	240656	ccb256-103-as	148	GA	0.85	4.74e-59	negative	antisense	61030	ccmC-103-as	42	GA	1	2.56e-23	negative	antisense	139112	ccmC-103-as	GA	5	1	0.02381	negative	antisense
ccb256	ccmC	ccmC	G	C	C	115	115	115	115									61018	ccmC-115-as	49	GA	0.96	2.31e-24	negative	antisense
ccb256	ccmC	ccmC	C	C	C	133	133	133	133	240626	ccb256-133-as	97	GA	0.84	5.44e-37	negative	antisense
ccb256	ccmC	ccmC	T	T	T	177	177	177	177	240582	ccb256-177-as	78	AT	0.14	0.00439562	negative	antisense
ccb256	ccmC	ccmC	C	C	C	179	179	179	179									60954	ccmC-179-as	20	GA	0.95	2.91e-09	negative	antisense
ccb256	ccmC	ccmC	C	C	C	184	184	184	184	240575	ccb256-184-as	25	GA	0.6	1.7e-05	negative	antisense	60949	ccmC-184-as	22	GA	0.91	2.54e-09	negative	antisense
ccb256	ccmC	ccmC	C	C	C	207	207	207	207									60926	ccmC-207-as	29	GA	0.31	0.00594995	negative	antisense
ccb256	ccmC	ccmC	T	C	T	236	236	236	236									60897	ccmC-236-as	59	GA	0.98	1.43e-31	negative	antisense
ccb256	ccmC	ccmC	C	C	C	252	252	252	252	240507	ccb256-252-as	21	GA	0.43	0.00443459	negative	antisense
ccb256	ccmC	ccmC	T	C	C	299	299	299	299									60834	ccmC-299-as	86	GA	0.98	8.75e-46	negative	antisense
ccb256	ccmC	ccmC	C	C	C	331	331	331	331									60802	ccmC-331-as	121	GA	0.98	9.95e-65	negative	antisense
ccb256	ccmC	ccmC	T	C	T	358	358	358	358									60775	ccmC-358-as	103	GA	0.97	3.32e-54	negative	antisense
ccb256	ccmC	ccmC	C	C	C	400	400	400	400									60733	ccmC-400-as	71	GA	0.97	4.8e-37	negative	antisense
ccb256	ccmC	ccmC	C	C	C	521	521	521	521	240238	ccb256-521-as	18	GA	0.61	0.000472483	negative	antisense	60612	ccmC-521-as	30	GA	0.8	3.46e-10	negative	antisense
ccb256	ccmC	ccmC	C	C	C	548	548	548	548	240211	ccb256-548-as	23	GA	0.7	3.28e-06	negative	antisense	60585	ccmC-548-as	32	GA	0.94	8.95e-15	negative	antisense
ccb256	ccmC	ccmC	C	C	C	568	568	568	568	240191	ccb256-568-as	24	GA	0.75	2.84e-07	negative	antisense	60565	ccmC-568-as	32	GA	0.97	5.59e-16	negative	antisense
ccb256	ccmC	ccmC	C	C	C	575	575	575	575	240184	ccb256-575-as	24	GA	0.75	2.84e-07	negative	antisense	60558	ccmC-575-as	30	GA	0.93	1.14e-13	negative	antisense
ccb256	ccmC	ccmC	C	C	C	608	608	608	608	240151	ccb256-608-as	37	GA	0.84	9.66e-14	negative	antisense	60525	ccmC-608-as	19	GA	0.79	3.35e-06	negative	antisense
ccb256	ccmC	ccmC	C	C	C	614	614	614	614	240145	ccb256-614-as	37	GA	0.84	9.66e-14	negative	antisense	60519	ccmC-614-as	26	GA	0.65	1.94e-06	negative	antisense
ccb256	ccmC	ccmC	C	C	C	618	618	618	618	240141	ccb256-618-as	142	GA	0.79	1.9e-49	negative	antisense
ccb256	ccmC	ccmC	C	C	C	619	619	619	619	240140	ccb256-619-as	147	GA	0.92	3.03e-68	negative	antisense	60514	ccmC-619-as	28	GA	0.68	2.5e-07	negative	antisense
ccb256	ccmC	ccmC	C	C	C	624	624	624	624	240135	ccb256-624-as	163	GA	0.62	2.45e-39	negative	antisense	60509	ccmC-624-as	33	GA	0.79	5.8e-11	negative	antisense
ccb256	ccmC	ccmC	C	C	C	650	650	650	650	240109	ccb256-650-as	168	GA	0.93	4e-80	negative	antisense
ccb256	ccmC	ccmC	C	C	C	656	656	656	656	240103	ccb256-656-as	167	GA	0.92	2.02e-78	negative	antisense
ccb256	ccmC	ccmC	T	C	T	665	665	665	665									60468	ccmC-665-as	103	GA	0.92	6.89e-48	negative	antisense
ccb256	ccmC	ccmC	C	C	C	673	673	673	673	240086	ccb256-673-as	169	GA	0.76	6.27e-56	negative	antisense
ccb256	ccmC	ccmC	T	A	-	717	717	0	717	240042	ccb256-717-as	137	AG	0.17	5.68e-07	negative	antisense
ccb452	ccmFc	ccmFc	T	C	C	38	38	38	38									330634	ccmFc-38-as	21	GA	0.81	3.59e-07	positive	antisense
ccb452	ccmFc	ccmFc	C	C	C	50	50	50	50									330646	ccmFc-50-as	21	GA	0.71	6.97e-06	positive	antisense
ccb452	ccmFc	ccmFc	T	C	C	52	52	52	52									330648	ccmFc-52-as	22	GA	0.73	2.43e-06	positive	antisense
ccb452	ccmFc	ccmFc	C	C	C	122	122	122	122	53490	ccb452-122-as	46	GA	0.65	1.55e-11	negative	antisense
ccb452	ccmFc	ccmFc	C	C	C	123	123	123	123	53489	ccb452-123-as	45	GA	0.44	8.62e-07	negative	antisense
ccb452	ccmFc	ccmFc	C	C	C	146	146	146	146	53466	ccb452-146-as	65	GA	0.66	7.92e-17	negative	antisense	330742	ccmFc-146-as	21	GA	0.76	1.7e-06	positive	antisense
ccb452	ccmFc	ccmFc	C	T	C	155	155	155	155	53457	ccb452-155-as	67	GA	0.6	5.39e-15	negative	antisense
ccb452	ccmFc	ccmFc	C	C	C	160	160	160	160	53452	ccb452-160-as	76	GA	0.42	7.69e-11	negative	antisense
ccb452	ccmFc	ccmFc	C	C	C	175	175	175	175	53437	ccb452-175-as	108	GA	0.31	1.32e-10	negative	antisense
ccb452	ccmFc	ccmFc	T	C	C	310	301	310	310									330897	ccmFc-301-as	13	GA	0.92	1.63e-05	positive	antisense
ccb452	ccmFc	ccmFc	T	T	T	323	314	323	323									330910	ccmFc-314-as	36	AG	0.36	0.00029109	positive	antisense
ccb452	ccmFc	ccmFc	C	C	C	333	324	333	333	53279	ccb452-333-as	52	GA	0.46	3.05e-08	negative	antisense
ccb452	ccmFc	ccmFc	C	C	C	334	325	334	334	53278	ccb452-334-as	53	GA	0.57	5.96e-11	negative	antisense	330921	ccmFc-325-as	63	GA	0.54	2.86e-12	positive	antisense
ccb452	ccmFc	ccmFc	C	C	C	378	369	369	378	53234	ccb452-378-as	88	GA	0.15	0.000607172	negative	antisense	330965	ccmFc-369-as	72	GA	0.27	5.69e-06	positive	antisense
ccb452	ccmFc	ccmFc	C	C	C	406	397	397	406	53206	ccb452-406-as	170	GA	0.62	1.98e-41	negative	antisense	330993	ccmFc-397-as	79	GA	0.81	2.2e-28	positive	antisense	287942	ccmFc-397-as	GA	8	0.88	0.005051	negative	antisense
ccb452	ccmFc	ccmFc	C	T	T	415	406	406	415	53197	ccb452-415-as	212	GA	0.7	3.17e-61	negative	antisense
ccb452	ccmFc	ccmFc	A	A	A	517	505	508	517									331101	ccmFc-505-as	32	TG	0.26	0.0130485	positive	antisense
ccb452	ccmFc	ccmFc	C	C	C	561	543	540	561	53051	ccb452-561-as	168	GA	0.19	1.82e-09	negative	antisense	331139	ccmFc-543-as	38	GA	0.68	3.66e-10	positive	antisense
ccb452	ccmFc	ccmFc	C	C	C	594	576	573	594									331172	ccmFc-576-as	68	GC	0.12	0.0164005	positive	antisense
ccb452	ccmFc	ccmFc	T	T	T	741	711	714	741	52871	ccb452-741-as	67	AG	0.38	6.23e-08	negative	antisense
ccb452	ccmFc	ccmFc	C	C	C	930	900	903	930									332500	ccmFc-900-as	59	GA	0.73	1.22e-17	positive	antisense
ccb452	ccmFc	ccmFc	A	C	A	990	960	963	990									332560	ccmFc-960-as	25	GA	0.92	6.19e-11	positive	antisense
ccb452	ccmFc	ccmFc	A	A	A	1028	998	1001	1028									332598	ccmFc-998-as	50	TG	0.26	0.000847217	positive	antisense
ccb452	ccmFc	ccmFc	G	A	G	1029	999	1002	1029									332599	ccmFc-999-as	63	TG	0.14	0.0159191	positive	antisense
ccb452	ccmFc	ccmFc	G	G	G	1109	1088	1082	1118	51543	ccb452-1109-as	624	CT	0.1	1.09e-15	negative	antisense
ccb452	ccmFc	ccmFc	A	A	A	1110	1089	1083	1119	51542	ccb452-1110-as	294	TC	0.12	3.2e-09	negative	antisense
ccb452	ccmFc	ccmFc	T	C	T	1151	1130	1124	1160									332730	ccmFc-1130-as	73	GA	0.82	7.69e-27	positive	antisense
ccb452	ccmFc	ccmFc	C	C	T	1172	1151	1145	1181	51480	ccb452-1172-as	100	GA	0.89	1.5e-42	negative	antisense
ccb452	ccmFc	ccmFc	C	C	C	1215	1194	1188	1224	51437	ccb452-1215-as	92	GA	0.43	1.02e-13	negative	antisense
ccb452	ccmFc	ccmFc	C	C	C	1246	1225	1219	1255	51406	ccb452-1246-as	153	GA	0.51	6.22e-28	negative	antisense	332825	ccmFc-1225-as	13	GA	0.92	1.63e-05	positive	antisense
ccb452	ccmFc	ccmFc	T	C	T	1271	1250	1244	1280									332850	ccmFc-1250-as	12	GA	0.75	0.00137973	positive	antisense
ccb452	ccmFc	ccmFc	C	C	G	1280	1259	1253	1289	51372	ccb452-1280-as	437	GA	0.41	7.36e-61	negative	antisense
ccb452	ccmFc	ccmFc	C	C	T	1327	1306	1300	1336	51325	ccb452-1327-as	471	GA	0.9	3.89e-212	negative	antisense
cob	cob	cob	G	G	G	87	87	87	87	60321	cob-87-as	249	CT	0.12	6.05e-09	positive	antisense
cob	cob	cob	A	A	A	88	88	88	88	60322	cob-88-as	133	TC	0.11	0.000350489	positive	antisense
cob	cob	cob	C	T	T	118	118	118	118	60352	cob-118-as	358	GA	0.98	9.4e-196	positive	antisense
cob	cob	cob	A	A	A	176	176	176	176									304866	cob-176-as	331	TG	0.12	4.58e-11	negative	antisense
cob	cob	cob	A	A	T	276	276	276	276									304766	cob-276-as	198	TC	0.18	4.69e-10	negative	antisense
cob	cob	cob	T	T	T	279	279	279	279									304763	cob-279-as	87	AT	0.17	0.000290297	negative	antisense
cob	cob	cob	C	C	T	286	286	286	286	60520	cob-286-as	913	GA	0.98	0	positive	antisense	304756	cob-286-as	61	GA	0.95	6.12e-30	negative	antisense
cob	cob	cob	T	C	C	298	298	298	298									304744	cob-298-as	54	GA	0.96	3.17e-27	negative	antisense
cob	cob	cob	C	C	C	325	325	325	325	60559	cob-325-as	1672	GA	0.95	0	positive	antisense	304717	cob-325-as	51	GA	0.96	1.66e-25	negative	antisense
cob	cob	cob	G	G	G	347	347	347	347									304695	cob-347-as	277	CA	0.12	6.33e-09	negative	antisense
cob	cob	cob	T	T	C	358	358	358	358																	20120	cob-358-as	GA	7	1	0.002331	negative	antisense
cob	cob	cob	T	C	T	419	419	419	419									304623	cob-419-as	465	GA	0.95	1.1e-234	negative	antisense
cob	cob	cob	A	A	A	486	486	486	486	60720	cob-486-as	516	TC	0.13	8.97e-19	positive	antisense
cob	cob	cob	T	T	T	488	488	488	488	60722	cob-488-as	460	AG	0.14	1.43e-18	positive	antisense
cob	cob	cob	A	A	A	492	492	492	492	60726	cob-492-as	157	TC	0.13	5.7e-06	positive	antisense
cob	cob	cob	C	C	C	568	568	568	568	60802	cob-568-as	2046	GA	0.99	0	positive	antisense	304474	cob-568-as	70	GA	0.9	1.49e-30	negative	antisense	19910	cob-568-as	GA	7	1	0.002331	negative	antisense
cob	cob	cob	C	C	C	610	610	610	610	60844	cob-610-as	3004	GA	0.12	1.98e-97	positive	antisense
cob	cob	cob	T	T	T	657	657	657	657	60891	cob-657-as	2981	AG	0.13	1.22e-98	positive	antisense
cob	cob	cob	T	T	T	658	658	658	658	60892	cob-658-as	3023	AG	0.14	5.62e-104	positive	antisense
cob	cob	cob	T	T	A	660	660	660	660	60894	cob-660-as	2754	AC	0.13	6.55e-99	positive	antisense
cob	cob	cob	T	C	T	680	680	680	680									304362	cob-680-as	22	GA	0.59	9.8e-05	negative	antisense
cob	cob	cob	C	C	C	684	684	684	684									304358	cob-684-as	54	GT	0.18	0.00788398	negative	antisense
cob	cob	cob	C	C	C	685	685	685	685									304357	cob-685-as	70	GC	0.13	0.0161501	negative	antisense
cob	cob	cob	T	T	T	698	698	698	698	60932	cob-698-as	1222	AG	0.13	1.09e-45	positive	antisense
cob	cob	cob	T	T	T	705	705	705	705	60939	cob-705-as	467	AG	0.16	1.56e-20	positive	antisense
cob	cob	cob	T	T	T	707	707	707	707									304335	cob-707-as	107	AT	0.11	0.00249086	negative	antisense
cob	cob	cob	G	G	G	709	709	709	709									304333	cob-709-as	153	CG	0.13	1.11e-05	negative	antisense
cob	cob	cob	T	C	T	725	725	725	725									304317	cob-725-as	996	GA	0.98	0	negative	antisense
cob	cob	cob	C	C	C	853	853	853	853	61087	cob-853-as	1459	GA	0.98	0	positive	antisense	304189	cob-853-as	401	GA	0.97	6.99e-214	negative	antisense	19625	cob-853-as	GA	27	1	1.44e-14	negative	antisense
cob	cob	cob	C	C	C	908	908	908	908									304134	cob-908-as	158	GA	0.92	2.42e-73	negative	antisense
cob	cob	cob	C	C	G	924	924	924	924	61158	cob-924-as	746	GA	0.17	9.88e-37	positive	antisense
cob	cob	cob	C	C	C	982	982	982	982	61216	cob-982-as	749	GA	0.97	0	positive	antisense	304060	cob-982-as	153	GA	0.86	9.7e-62	negative	antisense
cob	cob	cob	T	T	T	1019	1019	1019	1019									304023	cob-1019-as	410	AG	0.11	1.57e-12	negative	antisense
cob	cob	cob	C	T	C	1084	1084	1084	1084																	19394	cob-1084-as	GA	9	1	0.000206	negative	antisense
cob	cob	cob	C	C	T	1098	1098	1098	1098									303944	cob-1098-as	818	GA	0.26	2.06e-66	negative	antisense
cob	cob	cob	T	C	T	1124	1124	1124	1124									303918	cob-1124-as	573	GA	0.96	1e-295	negative	antisense
cob	cob	cob	G	G	G	1136	1136	1136	1136									303906	cob-1136-as	697	CT	0.12	8.66e-21	negative	antisense
cob	cob	cob	C	C	C	1160	1160	1160	1160	61394	cob-1160-as	6970	GA	0.32	0	positive	antisense
cox1	cox1	cox1	T	C	T	15	15	15	15									338586	cox1-15-as	140	GA	0.53	4.24e-27	positive	antisense
cox1	cox1	cox1	G	G	G	228	228	228	228	351186	cox1-228-as	283	CT	0.11	6.6e-09	negative	antisense
cox1	cox1	cox1	C	C	C	329	329	329	329									338900	cox1-329-as	124	GC	0.12	0.000172982	positive	antisense
cox1	cox1	cox1	A	A	A	331	331	331	331									338902	cox1-331-as	213	TC	0.12	3.84e-07	positive	antisense
cox1	cox1	cox1	T	C	C	420	420	420	420	350994	cox1-420-as	6491	AG	0.15	3.9e-258	negative	antisense
cox1	cox1	cox1	T	T	T	426	426	426	426	350988	cox1-426-as	3334	AG	0.23	1.56e-224	negative	antisense
cox1	cox1	cox1	A	A	A	435	435	435	435	350979	cox1-435-as	391	TG	0.12	7.1e-13	negative	antisense	339006	cox1-435-as	98	TC	0.19	1.7e-05	positive	antisense
cox1	cox1	cox1	T	T	C	452	452	452	452																	343908	cox1-452-as	GA	8	1	0.0006993	positive	antisense
cox1	cox1	cox1	T	T	C	515	515	515	515																	343971	cox1-515-as	GA	7	1	0.002331	positive	antisense
cox1	cox1	cox1	A	A	A	520	520	520	520									339091	cox1-520-as	133	TA	0.12	0.000175973	positive	antisense
cox1	cox1	cox1	T	T	C	551	551	551	551																	344007	cox1-551-as	GA	29	1	9.98e-16	positive	antisense
cox1	cox1	cox1	T	T	C	590	590	590	590																	344046	cox1-590-as	GA	33	1	4.71e-18	positive	antisense
cox1	cox1	cox1	T	T	T	756	756	756	756	350658	cox1-756-as	1256	AG	0.13	6.57e-42	negative	antisense
cox1	cox1	cox1	G	G	G	773	773	773	773									339344	cox1-773-as	67	CG	0.13	0.0162549	positive	antisense
cox1	cox1	cox1	G	G	G	826	826	826	826									339397	cox1-826-as	152	CG	0.16	2.54e-06	positive	antisense
cox1	cox1	cox1	T	T	T	827	827	827	827									339398	cox1-827-as	206	AG	0.11	6.36e-06	positive	antisense
cox1	cox1	cox1	T	T	T	829	829	829	829									339400	cox1-829-as	306	AC	0.13	8.34e-11	positive	antisense
cox1	cox1	cox1	T	T	T	873	873	873	873	350541	cox1-873-as	851	AG	0.15	9.6e-35	negative	antisense
cox1	cox1	cox1	T	T	T	930	930	930	930									339501	cox1-930-as	217	AT	0.12	3.98e-07	positive	antisense
cox1	cox1	cox1	T	T	T	1049	1049	1049	1049	350365	cox1-1049-as	750	AG	0.11	1.39e-21	negative	antisense
cox1	cox1	cox1	A	A	A	1054	1054	1054	1054	350360	cox1-1054-as	544	TG	0.11	3.38e-16	negative	antisense
cox1	cox1	cox1	T	T	T	1055	1055	1055	1055																	345472	cox1-1055-as	AU	21	0.33	0.0224127	positive	antisense
cox1	cox1	cox1	A	A	A	1066	1066	1066	1066									339637	cox1-1066-as	27	TA	0.38	0.00241428	positive	antisense
cox1	cox1	cox1	G	G	G	1096	1096	1096	1096									339667	cox1-1096-as	55	CT	0.17	0.00798577	positive	antisense
cox1	cox1	cox1	A	A	A	1099	1099	1099	1099									339670	cox1-1099-as	88	TG	0.1	0.0169384	positive	antisense
cox1	cox1	cox1	A	A	A	1118	1118	1118	1118									339689	cox1-1118-as	385	TC	0.15	3.47e-15	positive	antisense
cox1	cox1	cox1	-	C	-	0	1129	0	1129									339700	cox1-1129-as	13	GA	0.62	0.00558352	positive	antisense
cox1	cox1	cox1	T	C	T	1402	1403	1402	1403									339974	cox1-1403-as	240	GA	1	5.07e-139	positive	antisense
cox1	cox1	cox1	T	C	C	1405	1406	1405	1406									339977	cox1-1406-as	240	GA	0.98	2.96e-133	positive	antisense	345822	cox1-1405-as	GA	47	1	2.95e-26	positive	antisense
cox1	cox1	cox1	C	C	C	1413	1414	1413	1414																	345830	cox1-1413-as	GA	47	0.21	0.00377719	positive	antisense
cox1	cox1	cox1	T	C	C	1433	1434	1433	1434									340005	cox1-1434-as	178	GA	0.93	8.18e-86	positive	antisense	345850	cox1-1433-as	GA	49	0.96	2.31e-24	positive	antisense
cox1	cox1	cox1	G	G	G	1459	1460	1459	1460	349955	cox1-1459-as	353	CG	0.17	4.05e-18	negative	antisense
cox1	cox1	cox1	C	C	C	1460	1461	1460	1461	349954	cox1-1460-as	488	GA	0.21	1.99e-30	negative	antisense
cox1	cox1	cox1	T	C	C	1489	1490	1489	1490									340061	cox1-1490-as	672	GA	0.95	0	positive	antisense	345906	cox1-1489-as	GA	57	0.95	1.16e-27	positive	antisense
cox1	cox1	cox1	T	C	C	1494	1495	1494	1495																	345911	cox1-1494-as	GA	61	0.13	0.0161501	positive	antisense
cox1	cox1	cox1	G	A	A	1500	1501	1500	1501																	345917	cox1-1500-as	UC	34	0.21	0.0272001	positive	antisense
cox1	cox1	cox1	G	G	G	1552	1553	1552	1553																	345969	cox1-1552-as	CA	31	0.26	0.0130486	positive	antisense
cox1	cox1	cox1	T	T	T	1556	1557	1556	1557	349858	cox1-1556-as	3250	AG	0.11	1.27e-91	negative	antisense
cox1	cox1	cox1	T	-	T	1577	0	1577	1578																	345994	cox1-1577-as	AG	24	0.42	0.00219366	positive	antisense
cox2	cox2	cox2	G	C	G	7	7	7	7									212419	cox2-7-as	1984	GA	0.1	4.28e-56	positive	antisense
cox2	cox2	cox2	-	C	-	0	14	0	14									212426	cox2-14-as	2022	GA	0.99	0	positive	antisense
cox2	cox2	cox2	C	C	C	24	30	24	30									212442	cox2-30-as	2066	GA	0.89	0	positive	antisense
cox2	cox2	cox2	C	C	C	25	31	25	31	42604	cox2-25-as	792	GA	0.61	2.79e-188	negative	antisense
cox2	cox2	cox2	C	C	C	27	33	27	33	42602	cox2-27-as	784	GA	0.78	1.7e-272	negative	antisense	212445	cox2-33-as	2066	GA	0.97	0	positive	antisense
cox2	cox2	cox2	C	C	C	71	77	71	77									212489	cox2-77-as	522	GA	0.98	6.03e-286	positive	antisense
cox2	cox2	cox2	C	C	G	138	144	138	144	42491	cox2-138-as	98	GA	0.63	1.32e-23	negative	antisense	212556	cox2-144-as	317	GA	0.68	3.25e-88	positive	antisense
cox2	cox2	cox2	C	C	C	156	162	156	162									212574	cox2-162-as	403	GA	0.11	1.68e-12	positive	antisense
cox2	cox2	cox2	T	C	C	161	167	161	167									212579	cox2-167-as	443	GA	0.97	3.17e-236	positive	antisense
cox2	cox2	cox2	T	C	T	163	169	163	169									212581	cox2-169-as	439	GA	0.97	5.49e-237	positive	antisense
cox2	cox2	cox2	A	A	A	245	251	245	251									212663	cox2-251-as	385	TG	0.18	1.88e-19	positive	antisense
cox2	cox2	cox2	C	A	C	250	256	250	256	42379	cox2-250-as	313	GA	0.12	2.34e-11	negative	antisense
cox2	cox2	cox2	C	C	T	253	259	253	259	42376	cox2-253-as	314	GA	0.95	2.56e-160	negative	antisense
cox2	cox2	cox2	C	T	T	278	284	278	284	42351	cox2-278-as	291	GA	0.92	2.17e-137	negative	antisense
cox2	cox2	cox2	T	T	T	320	326	320	326	42309	cox2-320-as	340	AG	0.24	1.57e-23	negative	antisense
cox2	cox2	cox2	A	A	A	346	352	346	352									212764	cox2-352-as	62	TC	0.16	0.00424244	positive	antisense
cox2	cox2	cox2	C	C	T	379	385	379	385	42250	cox2-379-as	765	GA	0.97	0	negative	antisense
cox2	cox2	cox2	T	C	C	443	449	443	449									214136	cox2-449-as	103	GA	0.96	8.7e-53	positive	antisense	30673	cox2-443-as	GA	13	1	1.35e-06	negative	antisense
cox2	cox2	cox2	C	C	C	460	466	460	466									214153	cox2-466-as	115	GA	0.95	4.43e-57	positive	antisense
cox2	cox2	cox2	T	C	C	461	467	461	467									214154	cox2-467-as	115	GA	0.95	4.43e-57	positive	antisense
cox2	cox2	cox2	C	C	C	476	482	476	482									214169	cox2-482-as	185	GA	0.96	2.96e-96	positive	antisense
cox2	cox2	cox2	C	C	C	495	501	495	501	42134	cox2-495-as	180	GA	0.12	1.53e-06	negative	antisense
cox2	cox2	cox2	T	C	C	544	550	544	550									214237	cox2-550-as	170	GA	0.98	6.22e-92	positive	antisense	30572	cox2-544-as	GA	6	2	0.00055	negative	antisense
cox2	cox2	cox2	C	C	C	557	563	557	563	42072	cox2-557-as	503	GA	0.99	1.96e-285	negative	antisense	214250	cox2-563-as	162	GA	0.99	1.4e-90	positive	antisense	30559	cox2-557-as	GA	6	6	1.4e-06	negative	antisense
cox2	cox2	cox2	T	T	T	580	586	580	586									214273	cox2-586-as	129	AC	0.12	0.000668808	positive	antisense
cox2	cox2	cox2	C	C	T	581	587	581	587	42048	cox2-581-as	597	GA	0.98	0	negative	antisense
cox2	cox2	cox2	A	T	G	621	627	621	627									214314	cox2-627-as	165	AC	0.12	2.36e-05	positive	antisense
cox2	cox2	cox2	T	C	C	632	638	632	638									214325	cox2-638-as	174	GA	0.94	1.01e-84	positive	antisense	30484	cox2-632-as	GA	10	0.9	0.000547	negative	antisense
cox2	cox2	cox2	A	A	A	685	691	685	691									214378	cox2-691-as	506	TG	0.2	6.24e-28	positive	antisense
cox2	cox2	cox2	C	C	T	698	704	698	704									214391	cox2-704-as	586	GA	0.94	1.01e-287	positive	antisense
cox2	cox2	cox2	-	-	C	0	0	700	706																	27339	cox2-700-as	GA	27	0.59	7.64e-06	negative	antisense
cox2	cox2	cox2	C	A	C	721	727	724	730	40564	cox2-721-as	926	GA	0.98	0	negative	antisense									27315	cox2-724-as	GA	73	0.9	3.31e-32	negative	antisense
cox2	cox2	cox2	C	T	C	742	748	745	751	40543	cox2-742-as	870	GA	0.99	0	negative	antisense									27294	cox2-745-as	GA	74	0.91	9.26e-33	negative	antisense
cox2	cox2	cox2	C	C	C	750	756	753	759	40535	cox2-750-as	872	GA	0.13	1.8e-32	negative	antisense
cox3	cox3	cox3	C	C	C	69	114	69	114									17955	cox3-114-as	83	GA	0.12	0.00462914	negative	antisense
cox3	cox3	cox3	C	T	T	112	157	112	157	218391	cox3-112-as	381	GA	0.96	7.06e-198	positive	antisense
cox3	cox3	cox3	T	C	T	230	275	230	275									17794	cox3-275-as	78	GC	0.11	0.0166164	negative	antisense
cox3	cox3	cox3	G	G	G	232	277	232	277									17792	cox3-277-as	128	CG	0.13	0.000332842	negative	antisense
cox3	cox3	cox3	C	C	C	245	290	245	290	218524	cox3-245-as	2891	GA	0.98	0	positive	antisense	17779	cox3-290-as	129	GA	0.99	7.24e-73	negative	antisense	484944	cox3-245-as	GA	88	0.88	1.52e-36	negative	antisense
cox3	cox3	cox3	C	C	T	257	302	257	302	218536	cox3-257-as	3003	GA	0.93	0	positive	antisense	17767	cox3-302-as	148	GA	0.93	2.32e-69	negative	antisense
cox3	cox3	cox3	A	A	A	259	304	259	304									17765	cox3-304-as	206	TG	0.14	8.77e-08	negative	antisense
cox3	cox3	cox3	T	T	T	260	305	260	305									17764	cox3-305-as	285	AG	0.18	3.82e-14	negative	antisense
cox3	cox3	cox3	T	T	T	261	306	261	306									17763	cox3-306-as	399	AG	0.13	1.55e-13	negative	antisense
cox3	cox3	cox3	T	C	T	289	334	289	334									17735	cox3-334-as	481	GA	0.98	2.19e-263	negative	antisense
cox3	cox3	cox3	T	T	C	304	349	304	349																	484885	cox3-304-as	GA	96	0.85	3.69e-38	negative	antisense
cox3	cox3	cox3	C	C	C	311	356	311	356	218590	cox3-311-as	2961	GA	0.96	0	positive	antisense	17713	cox3-356-as	509	GA	0.99	5.13e-291	negative	antisense	484878	cox3-311-as	GA	97	0.84	5.44e-37	negative	antisense
cox3	cox3	cox3	C	C	C	314	359	314	359	218593	cox3-314-as	2995	GA	0.98	0	positive	antisense	17710	cox3-359-as	500	GA	0.98	1.29e-274	negative	antisense	484875	cox3-314-as	GA	97	0.85	7.87e-38	negative	antisense
cox3	cox3	cox3	C	C	C	335	380	335	380																	484854	cox3-335-as	GA	91	0.31	5.59e-09	negative	antisense
cox3	cox3	cox3	G	G	G	336	381	336	381	218615	cox3-336-as	2628	CT	0.11	4.22e-72	positive	antisense
cox3	cox3	cox3	G	G	G	337	382	337	382	218616	cox3-337-as	2670	CT	0.12	1.1e-81	positive	antisense
cox3	cox3	cox3	A	A	A	339	384	339	384																	484850	cox3-339-as	UC	81	0.12	0.008812	negative	antisense
cox3	cox3	cox3	G	G	G	340	385	340	385	218619	cox3-340-as	1695	CT	0.11	5.95e-48	positive	antisense									484849	cox3-340-as	CU	63	0.18	0.002115	negative	antisense
cox3	cox3	cox3	G	G	G	350	395	350	395									17674	cox3-395-as	846	CG	0.1	4.84e-25	negative	antisense
cox3	cox3	cox3	G	G	G	376	421	376	421	218655	cox3-376-as	258	CA	0.1	5.54e-08	positive	antisense
cox3	cox3	cox3	A	A	A	409	454	409	454	218688	cox3-409-as	34	TG	0.26	0.00658454	positive	antisense
cox3	cox3	cox3	C	C	T	413	458	413	458	218692	cox3-413-as	949	GA	0.96	0	positive	antisense	17611	cox3-458-as	1079	GA	0.99	0	negative	antisense
cox3	cox3	cox3	T	T	C	419	464	419	464																	484770	cox3-419-as	GA	83	1	1.45e-47	negative	antisense
cox3	cox3	cox3	C	C	C	422	467	422	467	218701	cox3-422-as	1000	GA	0.98	0	positive	antisense	17602	cox3-467-as	1090	GA	0.98	0	negative	antisense	484767	cox3-422-as	GA	94	0.98	1.82e-50	negative	antisense
cox3	cox3	cox3	T	C	T	527	572	527	572									17497	cox3-572-as	501	GA	0.99	1.84e-280	negative	antisense
cox3	cox3	cox3	T	T	T	565	610	565	610									17459	cox3-610-as	78	AT	0.25	1.28e-05	negative	antisense
cox3	cox3	cox3	T	C	C	566	611	566	611									17458	cox3-611-as	53	GA	0.96	1.19e-26	negative	antisense
cox3	cox3	cox3	T	C	C	657	702	657	702									17367	cox3-702-as	187	GA	0.1	1.3e-05	negative	antisense
cox3	cox3	cox3	T	T	T	684	729	684	729	218963	cox3-684-as	1592	AG	0.19	1.16e-80	positive	antisense
cox3	cox3	cox3	T	T	T	687	732	687	732	218966	cox3-687-as	1291	AG	0.19	3.31e-65	positive	antisense
cox3	cox3	cox3	T	C	C	754	799	754	799									17270	cox3-799-as	222	GA	1	1.3e-130	negative	antisense	484435	cox3-754-as	GA	11	0.91	0.000173	negative	antisense
cox3	cox3	cox3	T	C	C	764	809	764	809									17260	cox3-809-as	222	GA	1	1.3e-130	negative	antisense	484425	cox3-764-as	GA	11	0.82	0.000953	negative	antisense
matR	matR	matR	T	T	-	38	50	0	50	146275	matR-38-as	635	AG	0.17	9.79e-29	negative	antisense
matR	matR	matR	T	T	T	200	212	152	212	146113	matR-200-as	114	AC	0.13	0.000635144	negative	antisense
matR	matR	matR	C	C	C	214	226	166	226	146099	matR-214-as	87	GA	0.17	0.000145346	negative	antisense
matR	matR	matR	C	C	C	284	296	236	296									317553	matR-296-as	15	GA	0.8	5.79e-05	negative	antisense
matR	matR	matR	A	G	A	297	309	249	309	146016	matR-297-as	181	TG	1	4.62e-106	negative	antisense
matR	matR	matR	C	T	C	374	386	326	386	145939	matR-374-as	337	GA	0.88	5.22e-143	negative	antisense
matR	matR	matR	T	T	T	402	414	354	414	145911	matR-402-as	298	AG	0.12	7.75e-10	negative	antisense
matR	matR	matR	T	T	T	455	467	407	467	145858	matR-455-as	215	AG	0.14	4.5e-08	negative	antisense
matR	matR	matR	C	C	C	461	473	413	473	145852	matR-461-as	130	GA	0.94	3.36e-63	negative	antisense
matR	matR	matR	G	G	G	1290	1305	1233	1305	145023	matR-1290-as	556	CT	0.11	3.29e-16	negative	antisense
matR	matR	matR	C	C	C	1408	1423	1351	1423	144905	matR-1408-as	422	GA	0.15	2.41e-17	negative	antisense
matR	matR	matR	G	G	G	1442	1457	1385	1457	144871	matR-1442-as	510	CT	0.11	5.2e-15	negative	antisense
matR	matR	matR	A	A	A	1446	1461	1389	1461	144867	matR-1446-as	263	TG	0.18	1.71e-13	negative	antisense
matR	matR	matR	C	C	C	1593	1608	1530	1608	144720	matR-1593-as	283	GA	0.63	1.19e-69	negative	antisense
matR	matR	matR	C	C	C	1596	1611	1533	1611	144717	matR-1596-as	278	GA	0.48	1.27e-46	negative	antisense
matR	matR	matR	T	T	T	1598	1613	1535	1613	144715	matR-1598-as	270	AT	0.12	1.24e-08	negative	antisense
matR	matR	matR	C	C	C	1730	1745	1667	1745	144583	matR-1730-as	110	GA	0.95	3.26e-54	negative	antisense	316104	matR-1745-as	28	GA	0.89	1.39e-11	negative	antisense
matR	matR	matR	C	C	C	1731	1746	1668	1746	144582	matR-1731-as	113	GA	0.85	4.12e-44	negative	antisense
matR	matR	matR	C	C	C	1742	1757	1679	1757									316092	matR-1757-as	67	GC	0.2	0.000516133	negative	antisense
matR	matR	matR	C	C	C	1751	1766	1688	1766	144562	matR-1751-as	171	GA	0.89	2.29e-74	negative	antisense	316083	matR-1766-as	80	GA	0.9	4.64e-35	negative	antisense
matR	matR	matR	C	T	C	1771	1786	1708	1786	144542	matR-1771-as	404	GA	0.82	8.6e-152	negative	antisense									6122	matR-1708-as	GA	5	1	0.02381	negative	antisense
matR	matR	matR	T	C	C	1785	1800	1722	1800									316049	matR-1800-as	72	GA	0.17	0.00111874	negative	antisense
matR	matR	matR	A	T	A	1794	1809	1731	1809									316040	matR-1809-as	75	AT	1	8.19e-43	negative	antisense
matR	matR	matR	G	C	A	1797	1812	1734	1812									316037	matR-1812-as	72	GC	1	4.93e-41	negative	antisense
matR	matR	matR	C	T	C	1807	1822	1744	1822	144506	matR-1807-as	498	GA	0.82	1.07e-185	negative	antisense									6086	matR-1744-as	GA	6	1	0.007576	negative	antisense
matR	matR	matR	T	T	C	1838	1853	1775	1853																	6055	matR-1775-as	GA	12	1	4.81e-06	negative	antisense
matR	matR	matR	T	C	C	1877	1892	1814	1892									315957	matR-1892-as	9	GA	0.89	0.00168655	negative	antisense	6016	matR-1814-as	GA	7	0.86	0.014569	negative	antisense
matR	matR	matR	T	C	T	1885	1900	1822	1900									315949	matR-1900-as	10	GA	0.9	0.000546667	negative	antisense
matR	matR	matR	C	C	C	1895	1910	1832	1910	144418	matR-1895-as	317	GA	0.96	3.58e-166	negative	antisense
matR	matR	matR	T	T	T	1908	1923	1845	1923																	5985	matR-1845-as	AG	6	1	0.02381	negative	antisense
matR	matR	matR	T	C	C	1982	1997	1919	1997	144331	matR-1982-as	135	AG	0.22	2.36e-08	negative	antisense
matR	matR	matR	G	G	G	1983	1998	1920	1998	144330	matR-1983-as	126	CT	0.15	4.1e-05	negative	antisense
matR	matR	matR	A	A	A	1985	2000	1922	2000	144328	matR-1985-as	108	TG	0.1	0.00252725	negative	antisense
orfX	orfX	mttB	C	C	C	59	53	41	62	157549	orfX-59-as	319	GA	0.95	4.72e-161	positive	antisense	79063	orfX-53-as	95	GA	0.59	4.24e-21	negative	antisense
orfX	orfX	mttB	C	C	C	70	64	52	73									79052	orfX-64-as	45	GA	0.69	3.16e-12	negative	antisense
orfX	orfX	mttB	C	C	C	92	86	74	95									79030	orfX-86-as	44	GA	0.57	4.31e-09	negative	antisense
orfX	orfX	mttB	C	C	C	97	91	79	100	157587	orfX-97-as	334	GA	0.73	1.67e-101	positive	antisense	79025	orfX-91-as	47	GA	0.65	1.55e-11	negative	antisense
orfX	orfX	mttB	C	C	T	108	102	90	111									79014	orfX-102-as	59	GA	0.64	1.2e-14	negative	antisense
orfX	orfX	mttB	T	C	C	133	127	115	136									78989	orfX-127-as	114	GA	0.73	1.12e-34	negative	antisense
orfX	orfX	mttB	T	T	T	139	133	121	142	157629	orfX-139-as	306	AG	0.17	2.15e-14	positive	antisense
orfX	orfX	mttB	C	T	C	145	139	127	148	157635	orfX-145-as	36	GA	0.64	1.06e-08	positive	antisense
orfX	orfX	mttB	T	C	T	155	149	137	158									78967	orfX-149-as	128	GA	0.78	9.15e-44	negative	antisense
orfX	orfX	mttB	C	C	C	161	155	143	164	157651	orfX-161-as	24	GA	0.62	1.42e-05	positive	antisense	78961	orfX-155-as	139	GA	0.61	8.27e-33	negative	antisense
orfX	orfX	mttB	C	C	C	163	157	145	166									78959	orfX-157-as	145	GA	0.41	7.11e-20	negative	antisense
orfX	orfX	mttB	C	C	C	164	158	146	167	157654	orfX-164-as	24	GA	0.58	4.43e-05	positive	antisense	78958	orfX-158-as	148	GA	0.84	8.35e-57	negative	antisense
orfX	orfX	mttB	C	A	A	173	167	155	176	157663	orfX-173-as	24	GA	0.54	0.000128273	positive	antisense
orfX	orfX	mttB	T	C	C	211	205	193	214									78911	orfX-205-as	138	GA	0.88	4.04e-59	negative	antisense
orfX	orfX	mttB	T	C	C	221	215	203	224									78901	orfX-215-as	136	GA	0.81	2.12e-49	negative	antisense
orfX	orfX	mttB	T	C	C	235	229	217	238									78887	orfX-229-as	70	GA	0.84	2.26e-26	negative	antisense
orfX	orfX	mttB	C	C	C	257	251	239	260									78865	orfX-251-as	48	GA	0.96	8.6e-24	negative	antisense
orfX	orfX	mttB	T	C	C	295	289	277	298									78827	orfX-289-as	31	GA	0.9	3.41e-13	negative	antisense
orfX	orfX	mttB	T	C	T	314	308	296	317									78808	orfX-308-as	37	GA	0.62	1.31e-08	negative	antisense
orfX	orfX	mttB	C	C	C	361	355	343	364									78761	orfX-355-as	28	GA	0.75	1.56e-08	negative	antisense
orfX	orfX	mttB	C	C	C	364	358	346	367									78758	orfX-358-as	28	GA	0.75	1.56e-08	negative	antisense
orfX	orfX	mttB	C	C	C	377	371	359	380									78745	orfX-371-as	27	GA	0.78	1.03e-08	negative	antisense
orfX	orfX	mttB	C	C	C	379	373	361	382									78743	orfX-373-as	27	GA	0.85	3.4e-10	negative	antisense
orfX	orfX	mttB	C	C	C	400	394	382	403																	9582	mttB-382-as	GA	14	0.5	0.016425	negative	antisense
orfX	orfX	mttB	C	C	C	406	400	388	409	157896	orfX-406-as	67	GA	0.4	4.93e-09	positive	antisense									9576	mttB-388-as	GA	13	0.77	0.000491	negative	antisense
orfX	orfX	mttB	C	C	T	407	401	389	410	157897	orfX-407-as	66	GA	0.45	6.35e-10	positive	antisense	78715	orfX-401-as	31	GA	0.68	4.07e-08	negative	antisense
orfX	orfX	mttB	C	C	C	409	403	391	412	157899	orfX-409-as	66	GA	0.5	1.2e-11	positive	antisense	78713	orfX-403-as	28	GA	0.68	2.5e-07	negative	antisense	9573	mttB-391-as	GA	13	0.77	0.000491	negative	antisense
orfX	orfX	mttB	C	C	C	412	406	394	415	157902	orfX-412-as	65	GA	0.39	2.64e-08	positive	antisense	78710	orfX-406-as	28	GA	0.79	3.36e-09	negative	antisense	9570	mttB-394-as	GA	14	0.79	0.000171	negative	antisense
orfX	orfX	mttB	C	C	C	440	434	422	443	157930	orfX-440-as	37	GA	0.78	3.07e-12	positive	antisense	78682	orfX-434-as	15	GA	0.8	5.79e-05	negative	antisense	9542	mttB-422-as	GA	12	0.92	5.36e-05	negative	antisense
orfX	orfX	mttB	C	C	C	470	464	452	473									78652	orfX-464-as	18	GA	0.78	1e-05	negative	antisense
orfX	orfX	mttB	C	C	C	474	468	456	477	157964	orfX-474-as	69	GA	0.42	8.47e-10	positive	antisense	78648	orfX-468-as	18	GA	0.61	0.000472483	negative	antisense
orfX	orfX	mttB	C	T	C	505	499	487	508	157995	orfX-505-as	54	GA	0.83	3.77e-20	positive	antisense
orfX	orfX	mttB	C	T	C	530	524	512	533	158020	orfX-530-as	57	GA	0.75	5.52e-18	positive	antisense
orfX	orfX	mttB	C	C	C	538	532	520	541	158028	orfX-538-as	57	GA	0.81	3.92e-20	positive	antisense	78584	orfX-532-as	32	GA	0.94	8.95e-15	negative	antisense
orfX	orfX	mttB	T	T	T	550	544	532	553	158040	orfX-550-as	51	AG	0.21	0.00381625	positive	antisense
orfX	orfX	mttB	C	C	C	553	547	535	556									78569	orfX-547-as	54	GC	0.17	0.0151758	negative	antisense
orfX	orfX	mttB	C	C	T	581	575	563	584	158071	orfX-581-as	52	GA	0.56	1.59e-10	positive	antisense	78541	orfX-575-as	226	GA	1	1.17e-130	negative	antisense
orfX	orfX	mttB	C	C	C	586	580	568	589	158076	orfX-586-as	48	GA	0.27	0.000407147	positive	antisense	78536	orfX-580-as	242	GA	0.12	1.23e-08	negative	antisense
orfX	orfX	mttB	C	C	C	587	581	569	590	158077	orfX-587-as	47	GA	0.72	2.63e-13	positive	antisense	78535	orfX-581-as	242	GA	0.99	3.17e-136	negative	antisense
orfX	orfX	mttB	C	C	C	643	637	625	646	158133	orfX-643-as	34	GA	0.62	8.01e-08	positive	antisense	78479	orfX-637-as	266	GA	0.96	7.63e-138	negative	antisense
orfX	orfX	mttB	C	A	C	649	643	631	652	158139	orfX-649-as	35	GA	0.51	2.57e-06	positive	antisense
orfX	orfX	mttB	C	C	C	665	659	647	668	158155	orfX-665-as	51	GA	0.63	3.86e-12	positive	antisense
orfX	orfX	mttB	C	C	C	666	660	648	669	158156	orfX-666-as	48	GA	0.53	6.53e-09	positive	antisense
orfX	orfX	mttB	A	A	A	691	685	673	694									78431	orfX-685-as	360	TG	0.19	6.83e-20	negative	antisense
orfX	orfX	mttB	C	C	T	693	687	675	696	158183	orfX-693-as	152	GA	0.81	2.19e-55	positive	antisense	78429	orfX-687-as	373	GA	0.93	1.03e-177	negative	antisense
orfX	orfX	mttB	C	C	C	700	694	682	703									78422	orfX-694-as	358	GA	0.99	2.4e-203	negative	antisense	9282	mttB-682-as	GA	8	1	0.000699	negative	antisense
orfX	orfX	mttB	C	C	C	705	699	687	708	158195	orfX-705-as	156	GA	0.52	1.43e-29	positive	antisense									9277	mttB-687-as	GA	8	0.75	0.02028	negative	antisense
orfX	orfX	mttB	C	C	C	706	700	688	709									78416	orfX-700-as	363	GA	0.99	2.53e-206	negative	antisense
orfX	orfX	mttB	A	C	A	723	717	705	726									78399	orfX-717-as	461	GA	0.12	1.46e-16	negative	antisense
orfX	orfX	mttB	C	T	C	746	740	728	749	158236	orfX-746-as	192	GA	0.88	4.79e-82	positive	antisense									9236	mttB-728-as	GA	28	0.96	1.03e-13	negative	antisense
orfX	orfX	mttB	T	T	T	785	779	767	788	158275	orfX-785-as	94	AG	0.15	0.00118315	positive	antisense
nad1	nad1	nad1	C	C	T	2	2	2	2	318389	nad1-2-as	91	GA	0.62	1.94e-21	negative	antisense	11025	nad1-2-as	44	GA	0.91	2.79e-19	positive	antisense
nad1	nad1	nad1	C	C	C	40	40	40	40	318351	nad1-40-as	109	GA	0.22	2.08e-07	negative	antisense
nad1	nad1	nad1	C	T	T	167	167	167	167	318224	nad1-167-as	50	GA	0.92	1.37e-22	negative	antisense
nad1	nad1	nad1	T	C	C	215	215	215	215									11238	nad1-215-as	15	GA	1	1.03e-07	positive	antisense	179918	nad1-215-as	GA	11	1	1.7e-05	negative	antisense
nad1	nad1	nad1	C	T	C	265	265	265	265	318126	nad1-265-as	237	GA	0.99	3.73e-135	negative	antisense									179868	nad1-265-as	GA	13	1	1.35e-06	negative	antisense
nad1	nad1	nad1	C	C	C	307	307	307	307	318084	nad1-307-as	364	GA	0.95	4.46e-186	negative	antisense	11330	nad1-307-as	37	GA	0.95	1.45e-17	positive	antisense	179826	nad1-307-as	GA	5	1	0.02381	negative	antisense
nad1	nad1	nad1	C	C	C	308	308	308	308	318083	nad1-308-as	365	GA	0.93	7.26e-175	negative	antisense	11331	nad1-308-as	36	GA	0.97	2.93e-18	positive	antisense	179825	nad1-308-as	GA	5	1	0.02381	negative	antisense
nad1	nad1	nad1	C	T	C	376	376	376	376																	179757	nad1-376-as	GA	7	1	0.002331	negative	antisense
nad1	nad1	nad1	C	C	C	490	490	490	490	288087	nad1-490-as	140	GA	0.85	1.25e-55	negative	antisense									450931	nad1-490-as	GA	11	1	1.7e-05	negative	antisense
nad1	nad1	nad1	C	C	C	492	492	492	492	288085	nad1-492-as	148	GA	0.77	1.39e-49	negative	antisense	240058	nad1-492-as	28	GA	0.93	1.44e-12	negative	antisense
nad1	nad1	nad1	C	T	C	493	493	493	493	288084	nad1-493-as	156	GA	0.77	3.34e-52	negative	antisense									450928	nad1-493-as	GA	11	1	1.7e-05	negative	antisense
nad1	nad1	nad1	C	C	C	500	500	500	500	288077	nad1-500-as	173	GA	0.4	1.29e-23	negative	antisense	240050	nad1-500-as	30	GA	0.97	7.62e-15	negative	antisense	450921	nad1-500-as	GA	12	1	4.81e-06	negative	antisense
nad1	nad1	nad1	C	C	C	536	536	536	536	288041	nad1-536-as	204	GA	0.94	1.1e-100	negative	antisense	240014	nad1-536-as	32	GA	0.97	5.59e-16	negative	antisense	450885	nad1-536-as	GA	9	1	0.000206	negative	antisense
nad1	nad1	nad1	T	C	C	537	537	537	537									240013	nad1-537-as	32	GA	0.59	5.78e-07	negative	antisense
nad1	nad1	nad1	T	C	T	555	555	555	555									239995	nad1-555-as	33	GA	0.97	1.51e-16	negative	antisense
nad1	nad1	nad1	C	T	T	571	571	571	571	288006	nad1-571-as	300	GA	0.83	9.72e-115	negative	antisense
nad1	nad1	nad1	T	C	T	577	577	577	577									239973	nad1-577-as	34	GA	1	1.23e-18	negative	antisense
nad1	nad1	nad1	C	T	T	580	580	580	580	287997	nad1-580-as	298	GA	0.94	1.83e-145	negative	antisense
nad1	nad1	nad1	C	C	C	635	635	635	635	287942	nad1-635-as	112	GA	0.62	4.03e-27	negative	antisense	239915	nad1-635-as	12	GA	0.83	0.000322097	negative	antisense
nad1	nad1	nad1	C	T	C	725	725	716	725	143472	nad1-725-as	389	GA	0.97	2.92e-206	negative	antisense
nad1	nad1	nad1	T	C	C	734	734	725	734									315280	nad1-734-as	11	GA	1	1.7e-05	negative	antisense
nad1	nad1	nad1	C	C	C	743	743	734	743	143454	nad1-743-as	373	GA	0.94	1.82e-182	negative	antisense	315271	nad1-743-as	24	GA	1	7.75e-13	negative	antisense
nad1	nad1	nad1	C	C	C	755	755	746	755	143442	nad1-755-as	437	GA	0.82	1.32e-164	negative	antisense
nad1	nad1	nad1	T	C	C	779	779	770	779									315235	nad1-779-as	187	GA	0.98	6.1e-102	negative	antisense
nad1	nad1	nad1	C	C	C	823	823	814	823	143374	nad1-823-as	438	GA	0.9	1.03e-193	negative	antisense	315191	nad1-823-as	243	GA	1	8.17e-141	negative	antisense	266118	nad1-814-as	GA	11	1	1.7e-05	negative	antisense
nad1	nad1	nad1	C	C	C	835	835	826	835									315179	nad1-835-as	260	GA	0.11	2.73e-08	negative	antisense
nad1	nad1	nad1	C	C	C	898	898	889	898	143299	nad1-898-as	824	GA	0.98	0	negative	antisense	315116	nad1-898-as	124	GA	0.97	5.46e-65	negative	antisense	266043	nad1-889-as	GA	17	0.82	6.3e-06	negative	antisense
nad1	nad1	nad1	C	C	C	928	928	919	928																	266013	nad1-919-as	GA	19	0.84	6.46e-07	negative	antisense
nad1	nad1	nad1	C	C	G	937	937	928	937	143260	nad1-937-as	895	GA	0.97	0	negative	antisense	315077	nad1-937-as	616	GA	0.98	0	negative	antisense
nad1	nad1	nad1	T	C	C	939	939	930	939									315075	nad1-939-as	628	GA	0.12	4.43e-21	negative	antisense
nad1	nad1	nad1	T	C	T	953	953	944	953									315061	nad1-953-as	639	GA	0.97	0	negative	antisense
nad2	nad2	nad2	C	-	-	19	0	0	19	81279	nad2-19-as	413	GA	0.13	8.09e-15	negative	antisense
nad2	nad2	nad2	C	-	-	28	0	0	28	81270	nad2-28-as	401	GA	0.67	1.9e-108	negative	antisense
nad2	nad2	nad2	C	-	T	89	0	56	89	81209	nad2-89-as	30	GA	0.97	7.62e-15	negative	antisense
nad2	nad2	nad2	C	-	C	90	0	57	90	81208	nad2-90-as	30	GA	0.8	3.46e-10	negative	antisense
nad2	nad2	nad2	C	-	C	341	0	266	341	79977	nad2-341-as	541	GA	0.96	4.62e-279	negative	antisense
nad2	nad2	nad2	C	-	C	344	0	269	344	79974	nad2-344-as	546	GA	0.93	1.35e-260	negative	antisense
nad2	nad2	nad2	C	-	C	389	0	314	389	79929	nad2-389-as	171	GA	0.93	7.89e-82	negative	antisense
nad2	nad2	nad2	C	-	C	394	0	319	394	79924	nad2-394-as	260	GA	0.95	1.11e-131	negative	antisense
nad2	nad2	nad2	C	-	C	400	0	325	400	79918	nad2-400-as	265	GA	0.94	9.05e-131	negative	antisense
nad2	nad2	nad2	T	-	C	434	0	359	434																	273517	nad2-359-as	GA	5	1	0.02381	negative	antisense
nad2	nad2	nad2	C	-	C	461	0	386	461	79857	nad2-461-as	547	GA	0.98	1.99e-297	negative	antisense									273490	nad2-386-as	GA	5	1	0.02381	negative	antisense
nad2	nad2	nad2	T	-	T	529	0	454	529	79789	nad2-529-as	152	AT	0.15	2.59e-06	negative	antisense
nad2	nad2	nad2	G	G	G	604	26	529	604									405516	nad2-26-as	125	GA	0.9	6.63e-55	negative	antisense
nad2	nad2	nad2	C	T	T	695	117	620	695	332989	nad2-695-as	66	GA	0.85	1.26e-25	negative	antisense
nad2	nad2	nad2	G	G	G	747	169	669	747	330299	nad2-747-as	125	CG	0.1	0.00133495	negative	antisense
nad2	nad2	nad2	C	C	C	821	243	743	821	330225	nad2-821-as	263	GA	1	3.46e-155	negative	antisense
nad2	nad2	nad2	C	C	C	842	264	764	842	330204	nad2-842-as	354	GA	0.99	5.79e-201	negative	antisense
nad2	nad2	nad2	C	C	-	953	375	0	953	330093	nad2-953-as	111	GA	0.99	3.42e-62	negative	antisense
nad2	nad2	nad2	C	C	T	961	383	882	961	330085	nad2-961-as	108	GA	0.99	2.04e-60	negative	antisense
nad2	nad2	nad2	C	C	-	991	413	0	991	330055	nad2-991-as	132	GA	0.95	1.4e-65	negative	antisense
nad2	nad2	nad2	C	C	A	995	417	901	995	330051	nad2-995-as	130	GA	0.95	1.98e-64	negative	antisense
nad2	nad2	nad2	C	C	C	1091	513	995	1091	329955	nad2-1091-as	295	GA	0.99	9.65e-170	negative	antisense									70467	nad2-995-as	GA	7	0.86	0.0145688	positive	antisense
nad2	nad2	nad2	C	C	C	1099	521	1003	1099																	70475	nad2-1003-as	GA	12	0.92	5.36e-05	positive	antisense
nad2	nad2	nad2	G	G	-	1101	523	0	1101									403809	nad2-523-as	7	GA	0.86	0.0145688	negative	antisense
nad2	nad2	nad2	C	C	C	1102	524	1004	1102																	70476	nad2-1004-as	GA	12	1	4.81e-06	positive	antisense
nad2	nad2	nad2	G	G	C	1109	531	1011	1109																	70483	nad2-1011-as	GA	12	0.92	5.36e-05	positive	antisense
nad2	nad2	nad2	T	T	C	1159	581	1052	1159																	70524	nad2-1052-as	GA	10	1	5.95e-05	positive	antisense
nad2	nad2	nad2	C	T	A	1160	582	1053	1160	329886	nad2-1160-as	351	GA	0.98	3.36e-192	negative	antisense
nad2	nad2	nad2	G	G	-	1199	621	0	1199									363905	nad2-621-as	10	GA	0.9	0.000546667	positive	antisense
nad2	nad2	nad2	C	C	-	1279	701	0	1279	329767	nad2-1279-as	59	GA	0.81	3.68e-21	negative	antisense
nad2	nad2	nad2	C	C	-	1280	702	0	1280	329766	nad2-1280-as	61	GA	0.87	1.04e-24	negative	antisense
nad2	nad2	nad2	C	T	-	1309	731	0	1309	329737	nad2-1309-as	63	GA	0.76	9.01e-20	negative	antisense
nad2	nad2	nad2	A	A	-	1366	788	0	1366									366469	nad2-788-as	48	GA	0.96	8.6e-24	positive	antisense
nad2	nad2	nad2	C	C	-	1387	809	0	1387									366490	nad2-809-as	61	GA	0.97	2.96e-31	positive	antisense
nad2	nad2	nad2	T	T	-	1424	846	0	1424									366527	nad2-846-as	62	GA	0.13	0.0162033	positive	antisense
nad2	nad2	nad2	C	C	-	1433	855	0	1433	327957	nad2-1433-as	1594	GA	0.95	0	negative	antisense
nad2	nad2	nad2	C	C	-	1436	858	0	1436	327954	nad2-1436-as	1662	GA	0.88	0	negative	antisense
nad2	nad2	nad2	C	C	-	1490	912	0	1490	327900	nad2-1490-as	915	GA	0.97	0	negative	antisense
nad2	nad2	nad2	-	T	-	0	1148	0	1726									366829	nad2-1148-as	63	GA	1	1.06e-35	positive	antisense
nad2	nad2	nad2	-	G	-	0	1397	0	1975									368480	nad2-1397-as	72	GA	0.94	5.67e-35	positive	antisense
nad2	nad2	nad2	-	T	-	0	1400	0	1978									368483	nad2-1400-as	73	GA	0.95	1.53e-35	positive	antisense
nad2	nad2	nad2	-	T	-	0	1403	0	1981									368486	nad2-1403-as	74	GA	0.95	4.12e-36	positive	antisense
nad2	nad2	nad2	-	G	-	0	1408	0	1986									368491	nad2-1408-as	75	GA	1	8.19e-43	positive	antisense
nad2	nad2	nad2	-	G	-	0	1409	0	1987									368492	nad2-1409-as	76	GA	0.99	1.57e-41	positive	antisense
nad2	nad2	nad2	-	G	-	0	1416	0	1994									368499	nad2-1416-as	66	GA	0.94	1.44e-31	positive	antisense
nad2	nad2	nad2	-	T	-	0	1457	0	2035									368540	nad2-1457-as	6	GA	1	0.00757576	positive	antisense
nad4	nad4	nad4	C	T	T	29	29	20	29	161721	nad4-29-as	492	GA	0.96	6.05e-252	positive	antisense
nad4	nad4	nad4	T	C	T	44	44	35	44									198428	nad4-44-as	42	GA	0.88	3.11e-17	positive	antisense
nad4	nad4	nad4	C	C	C	74	74	65	74	161766	nad4-74-as	225	GA	0.96	3.68e-118	positive	antisense
nad4	nad4	nad4	C	C	C	84	84	75	84	161776	nad4-84-as	227	GA	0.26	3.41e-19	positive	antisense
nad4	nad4	nad4	T	T	T	94	94	85	94									198478	nad4-94-as	211	AT	0.14	1.79e-07	positive	antisense
nad4	nad4	nad4	C	C	C	124	124	115	124	161816	nad4-124-as	308	GA	0.95	2.16e-153	positive	antisense
nad4	nad4	nad4	T	C	T	154	154	145	154									198538	nad4-154-as	241	GA	0.98	1.51e-130	positive	antisense
nad4	nad4	nad4	C	T	C	158	158	149	158	161850	nad4-158-as	1228	GA	0.98	0	positive	antisense
nad4	nad4	nad4	C	C	T	164	164	155	164	161856	nad4-164-as	1288	GA	0.89	0	positive	antisense	198548	nad4-164-as	250	GA	0.98	7.55e-136	positive	antisense
nad4	nad4	nad4	C	C	C	166	166	157	166	161858	nad4-166-as	1295	GA	0.92	0	positive	antisense	198550	nad4-166-as	262	GA	0.97	8.16e-140	positive	antisense
nad4	nad4	nad4	C	C	C	197	197	188	197	161889	nad4-197-as	1044	GA	0.97	0	positive	antisense	198581	nad4-197-as	30	GA	1	2.62e-16	positive	antisense
nad4	nad4	nad4	T	T	T	255	255	246	255	161947	nad4-255-as	1216	AG	0.21	2.78e-70	positive	antisense
nad4	nad4	nad4	T	T	T	257	257	248	257	161949	nad4-257-as	983	AG	0.11	3.25e-29	positive	antisense
nad4	nad4	nad4	C	C	C	304	304	295	304																	326187	nad4-295-as	GA	35	0.29	0.003162	negative	antisense
nad4	nad4	nad4	C	C	T	317	317	308	317	162009	nad4-317-as	283	GA	0.96	3.6e-149	positive	antisense	198701	nad4-317-as	31	GA	0.97	2.07e-15	positive	antisense
nad4	nad4	nad4	T	T	T	345	345	336	345	162037	nad4-345-as	203	AG	0.26	2.84e-15	positive	antisense
nad4	nad4	nad4	A	A	A	350	350	341	350																	326141	nad4-341-as	UA	21	0.52	0.000696	negative	antisense
nad4	nad4	nad4	C	C	C	362	362	353	362	162054	nad4-362-as	154	GA	0.94	1.69e-74	positive	antisense	198746	nad4-362-as	43	GA	0.98	2.79e-22	positive	antisense
nad4	nad4	nad4	C	C	C	376	376	367	376	162068	nad4-376-as	229	GA	0.93	2.32e-111	positive	antisense	198760	nad4-376-as	43	GA	1	6.63e-24	positive	antisense
nad4	nad4	nad4	T	C	T	401	401	392	401									198785	nad4-401-as	21	GA	0.9	8.62e-09	positive	antisense
nad4	nad4	nad4	C	T	T	403	403	394	403	162095	nad4-403-as	233	GA	0.92	3.73e-110	positive	antisense
nad4	nad4	nad4	T	C	C	416	416	407	416									198800	nad4-416-as	26	GA	0.88	1.59e-10	positive	antisense
nad4	nad4	nad4	T	C	C	433	433	424	433									198817	nad4-433-as	27	GA	0.81	2.02e-09	positive	antisense
nad4	nad4	nad4	C	T	C	436	436	427	436	162128	nad4-436-as	211	GA	0.95	5.71e-106	positive	antisense
nad4	nad4	nad4	C	C	C	437	437	428	437	162129	nad4-437-as	209	GA	0.9	1.81e-94	positive	antisense	198821	nad4-437-as	32	GA	0.97	5.59e-16	positive	antisense
nad4	nad4	nad4	C	C	C	449	449	440	449									198833	nad4-449-as	17	GA	0.88	1.06e-06	positive	antisense
nad4	nad4	nad4	G	G	G	516	516	507	516									200154	nad4-516-as	56	CG	0.2	0.00201429	positive	antisense
nad4	nad4	nad4	C	T	C	608	608	599	608	163771	nad4-608-as	1391	GA	0.99	0	positive	antisense									324488	nad4-599-as	GA	14	0.93	4.91e-06	negative	antisense
nad4	nad4	nad4	A	A	A	618	618	609	618	163781	nad4-618-as	777	TG	0.12	1.72e-25	positive	antisense
nad4	nad4	nad4	A	A	A	620	620	611	620									200258	nad4-620-as	199	TC	0.13	7.19e-07	positive	antisense
nad4	nad4	nad4	C	T	C	659	659	650	659	163822	nad4-659-as	109	GA	0.97	1.04e-57	positive	antisense
nad4	nad4	nad4	A	T	A	759	759	750	759									200397	nad4-759-as	333	AT	0.99	1.95e-192	positive	antisense
nad4	nad4	nad4	C	T	C	767	767	758	767	163930	nad4-767-as	466	GA	0.99	1.92e-267	positive	antisense
nad4	nad4	nad4	C	T	T	784	784	775	784	163947	nad4-784-as	451	GA	0.99	1.75e-254	positive	antisense
nad4	nad4	nad4	C	T	C	836	836	827	836	163999	nad4-836-as	1004	GA	0.92	0	positive	antisense
nad4	nad4	nad4	T	T	C	857	857	848	857																	324239	nad4-848-as	GA	11	0.73	0.003759	negative	antisense
nad4	nad4	nad4	T	T	C	887	887	878	887																	324209	nad4-878-as	GA	9	0.67	0.024887	negative	antisense
nad4	nad4	nad4	A	A	A	902	902	893	902	164065	nad4-902-as	223	TG	0.23	2.09e-14	positive	antisense
nad4	nad4	nad4	C	T	C	1006	1006	997	1006																	321487	nad4-997-as	GA	9	0.78	0.00761	negative	antisense
nad4	nad4	nad4	C	T	C	1010	1010	1001	1010	167254	nad4-1010-as	1049	GA	0.99	0	positive	antisense									321483	nad4-1001-as	GA	9	1	0.000206	negative	antisense
nad4	nad4	nad4	T	T	C	1016	1016	1007	1016																	321477	nad4-1007-as	GA	9	0.78	0.00761	negative	antisense
nad4	nad4	nad4	A	A	A	1017	1017	1008	1017									204093	nad4-1017-as	24	TG	0.35	0.0109778	positive	antisense
nad4	nad4	nad4	C	T	T	1033	1033	1024	1033	167277	nad4-1033-as	1081	GA	0.98	0	positive	antisense
nad4	nad4	nad4	C	T	C	1101	1101	1092	1101	167345	nad4-1101-as	1625	GA	0.58	0	positive	antisense
nad4	nad4	nad4	T	T	C	1109	1109	1100	1109																	321384	nad4-1100-as	GA	10	1	5.95e-05	negative	antisense
nad4	nad4	nad4	C	T	C	1129	1129	1120	1129	167373	nad4-1129-as	672	GA	0.99	0	positive	antisense									321364	nad4-1120-as	GA	11	1	1.7e-05	negative	antisense
nad4	nad4	nad4	C	C	C	1131	1131	1122	1131	167375	nad4-1131-as	649	GA	0.21	3.25e-40	positive	antisense
nad4	nad4	nad4	T	T	C	1132	1132	1123	1132																	321361	nad4-1123-as	GA	10	1	5.95e-05	negative	antisense
nad4	nad4	nad4	C	T	T	1148	1148	1139	1148	167392	nad4-1148-as	646	GA	0.99	0	positive	antisense
nad4	nad4	nad4	T	T	C	1151	1151	1142	1151																	321342	nad4-1142-as	GA	10	1	5.95e-05	negative	antisense
nad4	nad4	nad4	C	T	C	1172	1172	1163	1172	167416	nad4-1172-as	518	GA	0.99	2.28e-294	positive	antisense
nad4	nad4	nad4	A	A	A	1180	1180	1171	1180									204256	nad4-1180-as	144	TA	0.1	0.000360484	positive	antisense
nad4	nad4	nad4	C	T	C	1194	1194	1185	1194	167438	nad4-1194-as	397	GA	0.11	9.83e-12	positive	antisense
nad4	nad4	nad4	C	A	C	1206	1206	1197	1206	167450	nad4-1206-as	316	GA	0.32	1.18e-31	positive	antisense
nad4	nad4	nad4	T	T	T	1260	1260	1251	1260	167504	nad4-1260-as	181	AC	0.11	2.47e-05	positive	antisense
nad4	nad4	nad4	T	T	T	1265	1265	1256	1265									204341	nad4-1265-as	53	AG	0.17	0.0151758	positive	antisense
nad4	nad4	nad4	T	T	C	1307	1307	1298	1307																	321186	nad4-1298-as	GA	28	1	3.79e-15	negative	antisense
nad4	nad4	nad4	C	T	C	1355	1355	1346	1355	167599	nad4-1355-as	1661	GA	1	0	positive	antisense									321138	nad4-1346-as	GA	29	1	9.98e-16	negative	antisense
nad4	nad4	nad4	T	T	T	1359	1359	1350	1359	167603	nad4-1359-as	1645	AG	0.16	1.72e-71	positive	antisense
nad4	nad4	nad4	C	C	C	1373	1373	1364	1373	167617	nad4-1373-as	895	GA	0.98	0	positive	antisense
nad4	nad4	nad4	T	T	T	1392	1392	1383	1392	167636	nad4-1392-as	877	AG	0.15	1.76e-38	positive	antisense
nad4	nad4	nad4	T	T	T	1394	1394	1385	1394	167638	nad4-1394-as	861	AG	0.14	1.87e-30	positive	antisense
nad4	nad4	nad4	T	T	T	1395	1395	1386	1395	167639	nad4-1395-as	889	AG	0.11	8.56e-23	positive	antisense
nad4	nad4	nad4	C	G	G	1399	1399	1390	1399	169585	nad4-1399-as	98	GC	0.38	2.43e-12	positive	antisense
nad4	nad4	nad4	C	T	T	1401	1401	1392	1401	169587	nad4-1401-as	287	GA	0.19	1.08e-16	positive	antisense
nad4	nad4	nad4	C	C	T	1405	1405	1396	1405	169591	nad4-1405-as	329	GA	0.8	1.52e-117	positive	antisense
nad4	nad4	nad4	C	C	C	1417	1417	1408	1417	169603	nad4-1417-as	2603	GA	0.94	0	positive	antisense	207426	nad4-1417-as	24	GA	0.79	6.16e-08	positive	antisense	318239	nad4-1408-as	GA	86	0.79	1.04e-29	negative	antisense
nad4	nad4	nad4	C	C	C	1432	1432	1423	1432									207441	nad4-1432-as	30	GA	0.37	0.00123293	positive	antisense
nad4	nad4	nad4	C	C	C	1433	1433	1424	1433	169619	nad4-1433-as	7308	GA	1	0	positive	antisense	207442	nad4-1433-as	30	GA	0.4	0.000525378	positive	antisense	318223	nad4-1424-as	GA	100	0.66	4.01e-26	negative	antisense
nad4L	nad4L	nad4L	T	C	C	2	2	2	2									298830	nad4L-2-as	33	GA	0.64	6.53e-08	positive	antisense
nad4L	nad4L	nad4L	T	C	C	8	8	8	8									298836	nad4L-8-as	28	GA	0.43	0.000470525	positive	antisense
nad4L	nad4L	nad4L	C	C	T	21	21	21	21	189211	nad4L-21-as	476	GA	0.19	2.1e-27	negative	antisense
nad4L	nad4L	nad4L	C	C	C	41	41	41	41	189191	nad4L-41-as	496	GA	0.96	1.23e-255	negative	antisense	298869	nad4L-41-as	31	GA	0.9	3.41e-13	positive	antisense
nad4L	nad4L	nad4L	C	C	C	55	55	55	55									298883	nad4L-55-as	36	GA	0.78	9.58e-12	positive	antisense
nad4L	nad4L	nad4L	C	T	C	86	86	86	86	189146	nad4L-86-as	134	GA	0.86	3.65e-54	negative	antisense
nad4L	nad4L	nad4L	C	C	C	95	95	95	95	189137	nad4L-95-as	134	GA	0.85	2.76e-53	negative	antisense
nad4L	nad4L	nad4L	C	C	C	100	100	100	100	189132	nad4L-100-as	134	GA	0.8	4.48e-47	negative	antisense
nad4L	nad4L	nad4L	C	C	C	110	110	110	110	189122	nad4L-110-as	247	GA	0.87	1.31e-104	negative	antisense
nad4L	nad4L	nad4L	C	T	C	131	131	131	131	189101	nad4L-131-as	250	GA	0.85	6.75e-100	negative	antisense
nad4L	nad4L	nad4L	C	C	C	188	188	188	188	189044	nad4L-188-as	298	GA	0.97	5.82e-161	negative	antisense	299016	nad4L-188-as	112	GA	0.96	5.25e-58	positive	antisense
nad4L	nad4L	nad4L	C	C	C	197	197	197	197	189035	nad4L-197-as	275	GA	0.96	1.68e-142	negative	antisense	299025	nad4L-197-as	111	GA	0.96	2e-57	positive	antisense
nad4L	nad4L	nad4L	T	T	C	281	281	281	281																	292089	nad4L-281-as	GA	5	1	0.0238095	positive	antisense
nad5	nad5	nad5	T	T	T	73	73	73	73	142926	nad5-73-as	662	AG	0.15	1.18e-26	negative	antisense
nad5	nad5	nad5	C	T	T	272	272	272	272	141898	nad5-272-as	91	GA	0.9	3.97e-40	negative	antisense
nad5	nad5	nad5	C	T	T	358	358	358	358	141812	nad5-358-as	2194	GA	1	0	negative	antisense
nad5	nad5	nad5	T	T	C	359	359	359	359																	35588	nad5-359-as	GA	11	1	1.701e-05	positive	antisense
nad5	nad5	nad5	C	T	C	374	374	374	374	141796	nad5-374-as	2199	GA	0.99	0	negative	antisense									35603	nad5-374-as	GA	11	1	1.701e-05	positive	antisense
nad5	nad5	nad5	C	T	C	398	398	398	398	141772	nad5-398-as	1989	GA	0.99	0	negative	antisense									35627	nad5-398-as	GA	9	1	0.00020568	positive	antisense
nad5	nad5	nad5	A	G	A	480	480	480	480	141690	nad5-480-as	294	TG	0.14	9.58e-12	negative	antisense
nad5	nad5	nad5	C	T	T	494	494	494	494	141676	nad5-494-as	197	GA	0.97	1.04e-104	negative	antisense
nad5	nad5	nad5	T	T	C	539	539	539	539																	35768	nad5-539-as	GA	13	0.54	0.015103	positive	antisense
nad5	nad5	nad5	C	T	C	548	548	548	548	141622	nad5-548-as	517	GA	0.95	9.28e-264	negative	antisense
nad5	nad5	nad5	C	T	T	553	553	553	553	141617	nad5-553-as	596	GA	0.94	3.75e-292	negative	antisense
nad5	nad5	nad5	C	T	T	598	598	598	598	141572	nad5-598-as	1106	GA	0.98	0	negative	antisense
nad5	nad5	nad5	C	C	C	608	608	608	608	141562	nad5-608-as	3708	GA	0.97	0	negative	antisense									35837	nad5-608-as	GA	14	0.79	0.0001705	positive	antisense
nad5	nad5	nad5	C	T	C	609	609	609	609	141561	nad5-609-as	3661	GA	0.84	0	negative	antisense
nad5	nad5	nad5	C	T	C	629	629	629	629	141541	nad5-629-as	3611	GA	0.99	0	negative	antisense									35858	nad5-629-as	GA	11	0.91	0.00017294	positive	antisense
nad5	nad5	nad5	C	T	C	676	676	676	676	141494	nad5-676-as	3089	GA	0.99	0	negative	antisense									35905	nad5-676-as	GA	9	0.89	0.00168655	positive	antisense
nad5	nad5	nad5	G	G	G	700	700	700	700	141470	nad5-700-as	2732	CT	0.16	3.28e-116	negative	antisense
nad5	nad5	nad5	G	A	A	702	702	702	702	141468	nad5-702-as	2565	CT	0.14	2.52e-93	negative	antisense
nad5	nad5	nad5	C	T	C	713	713	713	713	141457	nad5-713-as	73	GA	0.96	8.16e-37	negative	antisense
nad5	nad5	nad5	C	T	C	725	725	725	725	141445	nad5-725-as	71	GA	0.93	3.11e-33	negative	antisense
nad5	nad5	nad5	C	T	T	764	764	764	764	141406	nad5-764-as	155	GA	0.93	6.75e-74	negative	antisense
nad5	nad5	nad5	T	T	T	792	792	792	792									22108	nad5-792-as	79	AC	0.1	0.0168731	positive	antisense
nad5	nad5	nad5	C	C	C	801	801	801	801	141369	nad5-801-as	224	GA	0.45	2.86e-35	negative	antisense
nad5	nad5	nad5	C	T	C	835	835	835	835	141335	nad5-835-as	670	GA	0.97	0	negative	antisense									36064	nad5-835-as	GA	24	0.96	1.79e-11	positive	antisense
nad5	nad5	nad5	C	T	T	863	863	863	863	141307	nad5-863-as	617	GA	0.98	0	negative	antisense
nad5	nad5	nad5	C	T	T	875	875	875	875	141295	nad5-875-as	560	GA	0.98	0	negative	antisense
nad5	nad5	nad5	T	T	T	1071	1071	1071	1071	141099	nad5-1071-as	2094	AG	0.14	2.37e-75	negative	antisense
nad5	nad5	nad5	G	G	G	1072	1072	1072	1072	141098	nad5-1072-as	2086	CT	0.12	1.53e-60	negative	antisense
nad5	nad5	nad5	A	A	A	1075	1075	1075	1075	141095	nad5-1075-as	1524	TG	0.11	2.99e-45	negative	antisense
nad5	nad5	nad5	G	G	G	1097	1097	1097	1097	141073	nad5-1097-as	107	CT	0.12	0.00128528	negative	antisense
nad5	nad5	nad5	A	A	A	1099	1099	1099	1099	141071	nad5-1099-as	97	TC	0.16	0.000303369	negative	antisense
nad5	nad5	nad5	T	T	T	1206	1206	1206	1206	140964	nad5-1206-as	419	AG	0.16	1.99e-17	negative	antisense
nad5	nad5	nad5	G	G	G	1207	1207	1207	1207	140963	nad5-1207-as	416	CT	0.13	1.31e-13	negative	antisense
nad5	nad5	nad5	G	G	G	1209	1209	1209	1209	140961	nad5-1209-as	123	CT	0.11	0.00129976	negative	antisense
nad5	nad5	nad5	G	G	G	1273	1273	1273	1273	140897	nad5-1273-as	541	CT	1	0	negative	antisense
nad5	nad5	nad5	C	C	C	1275	1275	1275	1275	140895	nad5-1275-as	547	GA	1	0	negative	antisense
nad5	nad5	nad5	T	T	C	1310	1310	1310	1310																	36539	nad5-1310-as	GA	11	1	1.701e-05	positive	antisense
nad5	nad5	nad5	C	C	C	1318	1318	1318	1318	140852	nad5-1318-as	654	GA	0.11	4.86e-21	negative	antisense
nad5	nad5	nad5	G	G	G	1352	1352	1352	1352	140818	nad5-1352-as	469	CT	0.12	9.44e-15	negative	antisense
nad5	nad5	nad5	C	C	C	1490	1490	1466	1490									232969	nad5-1490-as	688	GA	0.99	0	negative	antisense
nad5	nad5	nad5	C	C	C	1550	1550	1526	1550	22005	nad5-1550-as	342	GA	0.97	3.62e-183	negative	antisense	232909	nad5-1550-as	143	GA	0.99	3.49e-81	negative	antisense	204918	nad5-1526-as	GA	9	1	0.00020568	positive	antisense
nad5	nad5	nad5	A	A	A	1564	1564	1540	1564									232895	nad5-1564-as	192	TC	0.11	1.25e-05	negative	antisense
nad5	nad5	nad5	C	C	C	1567	1567	1543	1567									232892	nad5-1567-as	198	GA	0.15	1.03e-08	negative	antisense
nad5	nad5	nad5	T	T	C	1568	1568	1544	1568																	204936	nad5-1544-as	GA	9	1	0.00020568	positive	antisense
nad5	nad5	nad5	C	C	C	1580	1580	1556	1580	21975	nad5-1580-as	359	GA	0.95	1.94e-182	negative	antisense	232879	nad5-1580-as	206	GA	1	1.02e-118	negative	antisense	204948	nad5-1556-as	GA	9	1	0.00020568	positive	antisense
nad5	nad5	nad5	T	C	C	1589	1589	1565	1589									232870	nad5-1589-as	207	GA	1	2.58e-119	negative	antisense
nad5	nad5	nad5	G	C	G	1591	1591	1567	1591									232868	nad5-1591-as	207	GA	0.14	1.08e-08	negative	antisense
nad5	nad5	nad5	C	T	C	1610	1610	1586	1610	21945	nad5-1610-as	447	GA	0.87	6.05e-187	negative	antisense									204978	nad5-1586-as	GA	8	1	0.0006993	positive	antisense
nad5	nad5	nad5	C	C	C	1611	1611	1587	1611									232848	nad5-1611-as	174	GA	0.17	8.78e-09	negative	antisense
nad5	nad5	nad5	T	T	T	1613	1613	1589	1613	21942	nad5-1613-as	427	AG	0.11	8.3e-13	negative	antisense
nad5	nad5	nad5	C	C	C	1665	1665	1641	1665	21890	nad5-1665-as	151	GA	0.11	9.48e-05	negative	antisense
nad5	nad5	nad5	C	C	C	1674	1674	1650	1674									232785	nad5-1674-as	72	GA	0.14	0.00443423	negative	antisense
nad5	nad5	nad5	T	T	T	1676	1676	1652	1676									232783	nad5-1676-as	106	AC	0.13	0.000635144	negative	antisense
nad5	nad5	nad5	T	T	T	1680	1680	1656	1680									232779	nad5-1680-as	222	AG	0.12	9.63e-08	negative	antisense
nad5	nad5	nad5	A	A	A	1681	1681	1657	1681									232778	nad5-1681-as	238	TC	0.11	2.06e-07	negative	antisense
nad5	nad5	nad5	A	A	A	1683	1683	1659	1683									232776	nad5-1683-as	237	TA	0.1	4.35e-07	negative	antisense
nad5	nad5	nad5	C	C	C	1731	1731	1707	1731	21824	nad5-1731-as	579	GA	0.19	1.04e-32	negative	antisense
nad5	nad5	nad5	G	G	G	1835	1835	1811	1835									232624	nad5-1835-as	226	CT	0.11	4.22e-07	negative	antisense
nad5	nad5	nad5	G	G	G	1879	1879	1855	1879									231654	nad5-1879-as	201	CG	0.11	3.25e-06	negative	antisense
nad5	nad5	nad5	C	C	C	1880	1880	1856	1880									231653	nad5-1880-as	424	GC	0.17	1.17e-20	negative	antisense
nad5	nad5	nad5	C	C	C	1895	1895	1871	1895	20686	nad5-1895-as	120	GA	0.71	5.09e-35	negative	antisense	231638	nad5-1895-as	470	GA	0.98	1.32e-257	negative	antisense
nad5	nad5	nad5	C	C	C	1900	1900	1876	1900									231633	nad5-1900-as	468	GA	0.97	8e-255	negative	antisense
nad5	nad5	nad5	T	C	T	1901	1901	1877	1901									231632	nad5-1901-as	466	GA	0.72	1.41e-143	negative	antisense
nad5	nad5	nad5	C	C	C	1916	1916	1892	1916	20665	nad5-1916-as	624	GA	0.98	0	negative	antisense	231617	nad5-1916-as	462	GA	0.98	3.48e-256	negative	antisense	206324	nad5-1892-as	GA	8	1	0.0006993	positive	antisense
nad5	nad5	nad5	C	C	C	1918	1918	1894	1918	20663	nad5-1918-as	712	GA	0.93	0	negative	antisense	231615	nad5-1918-as	460	GA	0.97	1.51e-248	negative	antisense	206326	nad5-1894-as	GA	8	1	0.0006993	positive	antisense
nad5	nad5	nad5	C	C	C	1958	1958	1934	1958	20623	nad5-1958-as	1203	GA	0.92	0	negative	antisense									206366	nad5-1934-as	GA	36	1	8.36e-20	positive	antisense
nad5	nad5	nad5	A	A	A	1978	1978	1954	1978									231555	nad5-1978-as	741	TC	0.1	1.16e-20	negative	antisense
nad5	nad5	nad5	A	A	C	1981	1981	1957	1981																	206389	nad5-1957-as	GA	37	1	2.18e-20	positive	antisense
nad5	nad5	nad5	C	C	C	1997	2000	1976	2000																	206408	nad5-1976-as	GA	37	0.43	2.15e-05	positive	antisense
nad5	nad5	nad5	T	T	T	2001	2004	1980	2004																	206412	nad5-1980-as	AG	37	0.19	0.0278367	positive	antisense
nad6	nad6	nad6	G	T	G	21	21	21	21									60116	nad6-21-as	112	AC	1	7.87e-65	negative	antisense
nad6	nad6	nad6	C	C	C	25	25	25	25									60112	nad6-25-as	111	GA	0.96	2e-57	negative	antisense
nad6	nad6	nad6	C	C	C	26	26	26	26	77234	nad6-26-as	96	GA	0.94	3.2e-46	negative	antisense	60111	nad6-26-as	112	GA	0.98	4.89e-61	negative	antisense
nad6	nad6	nad6	C	T	T	53	53	53	53	77207	nad6-53-as	105	GA	0.9	7.23e-47	negative	antisense
nad6	nad6	nad6	C	C	C	88	88	88	88	77172	nad6-88-as	130	GA	0.98	1.2e-71	negative	antisense	60049	nad6-88-as	95	GA	0.98	4.73e-51	negative	antisense
nad6	nad6	nad6	C	C	C	89	89	89	89	77171	nad6-89-as	135	GA	0.96	5.72e-70	negative	antisense	60048	nad6-89-as	94	GA	0.98	1.82e-50	negative	antisense
nad6	nad6	nad6	C	T	C	95	95	95	95	77165	nad6-95-as	133	GA	0.95	1.9e-67	negative	antisense
nad6	nad6	nad6	G	A	G	97	97	97	97									60040	nad6-97-as	95	TC	1	1.06e-54	negative	antisense
nad6	nad6	nad6	C	T	C	103	103	103	103	77157	nad6-103-as	127	GA	0.96	2.53e-65	negative	antisense
nad6	nad6	nad6	C	C	C	161	161	161	161	77099	nad6-161-as	289	GA	0.99	2.59e-162	negative	antisense									49783	nad6-161-as	GA	46	0.98	5.15e-24	positive	antisense
nad6	nad6	nad6	C	C	C	169	169	169	169																	49791	nad6-169-as	GA	47	0.98	1.36e-24	positive	antisense
nad6	nad6	nad6	C	C	C	191	191	191	191	77069	nad6-191-as	480	GA	0.99	1.01e-273	negative	antisense	59946	nad6-191-as	8	GA	1	0.000699301	negative	antisense	49813	nad6-191-as	GA	49	1	1.96e-27	positive	antisense
nad6	nad6	nad6	T	T	T	197	197	197	197									59940	nad6-197-as	21	AT	0.45	0.00418087	negative	antisense
nad6	nad6	nad6	A	A	A	249	249	249	249									59888	nad6-249-as	87	TC	0.18	0.000279805	negative	antisense
nad6	nad6	nad6	T	T	T	266	266	266	266	76994	nad6-266-as	302	AG	0.11	1.33e-08	negative	antisense
nad6	nad6	nad6	G	A	G	398	398	398	398									59739	nad6-398-as	162	TC	1	1.08e-94	negative	antisense
nad6	nad6	nad6	A	C	A	414	414	414	414									59723	nad6-414-as	122	GT	1	8.53e-71	negative	antisense
nad6	nad6	nad6	C	C	T	446	446	446	446	76814	nad6-446-as	293	GA	1	1.03e-170	negative	antisense	59691	nad6-446-as	44	GA	1	1.71e-24	negative	antisense
nad6	nad6	nad6	C	T	C	463	463	463	463	76797	nad6-463-as	300	GA	0.93	8.42e-145	negative	antisense
nad6	nad6	nad6	G	C	G	467	467	467	467									59670	nad6-467-as	51	GC	1	1.3e-28	negative	antisense
nad6	nad6	nad6	T	T	T	473	473	473	473									59664	nad6-473-as	69	AG	0.12	0.0163534	negative	antisense
nad6	nad6	nad6	T	C	T	476	476	476	476									59661	nad6-476-as	78	GA	0.96	1.07e-39	negative	antisense
nad6	nad6	nad6	T	T	T	491	491	491	491									59646	nad6-491-as	120	AG	0.12	0.000668808	negative	antisense
nad6	nad6	nad6	A	C	A	562	562	562	562									59575	nad6-562-as	97	GA	1	6.82e-56	negative	antisense
nad6	nad6	nad6	T	C	T	567	567	567	567									59570	nad6-567-as	95	GA	1	1.06e-54	negative	antisense
nad6	nad6	nad6	T	C	C	569	569	569	569									59568	nad6-569-as	97	GA	0.97	1.04e-50	negative	antisense
nad6	nad6	nad6	G	G	G	576	576	576	576																	50198	nad6-576-as	CU	133	0.16	4.86e-06	positive	antisense
nad7	nad7	nad7	C	C	C	24	24	24	24	132094	nad7-24-as	295	GA	0.87	2.22e-123	positive	antisense
nad7	nad7	nad7	C	C	T	38	38	38	38	132108	nad7-38-as	300	GA	0.8	3.97e-107	positive	antisense	90836	nad7-38-as	243	GA	0.97	3.55e-130	negative	antisense
nad7	nad7	nad7	T	C	T	44	44	44	44									90830	nad7-44-as	242	GA	0.95	1.03e-120	negative	antisense
nad7	nad7	nad7	T	C	C	45	45	45	45									90829	nad7-45-as	247	GA	0.93	1.07e-118	negative	antisense
nad7	nad7	nad7	C	C	C	77	77	77	77	132147	nad7-77-as	572	GA	1	0	positive	antisense	90797	nad7-77-as	255	GA	0.97	3.18e-137	negative	antisense	427622	nad7-77-as	GA	17	0.94	1.24e-07	positive	antisense
nad7	nad7	nad7	T	C	T	83	83	83	83									90791	nad7-83-as	255	GA	0.95	8.59e-129	negative	antisense
nad7	nad7	nad7	C	C	C	99	99	99	99									90775	nad7-99-as	252	GA	0.92	8.49e-120	negative	antisense
nad7	nad7	nad7	C	C	C	137	137	137	137	132207	nad7-137-as	274	GA	1	2.39e-159	positive	antisense	90737	nad7-137-as	36	GA	0.94	5.28e-17	negative	antisense	427682	nad7-137-as	GA	12	1	4.81e-06	positive	antisense
nad7	nad7	nad7	C	T	C	200	202	200	202	133233	nad7-200-as	71	GA	0.87	3.49e-29	positive	antisense
nad7	nad7	nad7	C	C	C	209	211	209	211									89852	nad7-211-as	38	GA	0.79	9.76e-13	negative	antisense
nad7	nad7	nad7	C	C	C	213	215	213	215	134309	nad7-213-as	404	GA	0.85	2.69e-162	positive	antisense
nad7	nad7	nad7	T	T	T	222	224	222	224									88527	nad7-224-as	58	GA	0.9	5.88e-25	negative	antisense
nad7	nad7	nad7	C	C	C	242	244	242	244									88507	nad7-244-as	21	GA	0.81	3.59e-07	negative	antisense
nad7	nad7	nad7	C	C	C	244	246	244	246	134340	nad7-244-as	324	GA	0.97	1.61e-172	positive	antisense
nad7	nad7	nad7	T	T	T	249	251	249	251									88500	nad7-251-as	21	GA	0.71	6.97e-06	negative	antisense
nad7	nad7	nad7	C	C	C	251	253	251	253	134347	nad7-251-as	326	GA	0.94	3.33e-161	positive	antisense
nad7	nad7	nad7	T	T	T	313	315	313	315									88436	nad7-315-as	64	GA	0.39	2.64e-08	negative	antisense
nad7	nad7	nad7	C	T	C	316	318	316	318	134412	nad7-316-as	568	GA	0.98	0	positive	antisense
nad7	nad7	nad7	T	T	T	333	335	333	335									88416	nad7-335-as	76	GA	1	2.09e-43	negative	antisense
nad7	nad7	nad7	C	C	C	335	337	335	337	134431	nad7-335-as	587	GA	0.98	0	positive	antisense
nad7	nad7	nad7	T	T	T	342	344	342	344									88407	nad7-344-as	84	GA	1	3.7e-48	negative	antisense
nad7	nad7	nad7	C	C	C	344	346	344	346	134440	nad7-344-as	636	GA	0.88	4.94e-269	positive	antisense
nad7	nad7	nad7	C	C	C	346	348	346	348									88403	nad7-348-as	110	AC	0.12	0.0012815	negative	antisense
nad7	nad7	nad7	T	T	T	347	349	347	349																	430080	nad7-347-as	AG	15	0.73	0.00024198	positive	antisense
nad7	nad7	nad7	T	T	T	366	368	366	368	134462	nad7-366-as	677	AG	0.13	1.19e-23	positive	antisense
nad7	nad7	nad7	T	T	T	368	370	368	370	134464	nad7-368-as	618	AG	0.12	1.94e-17	positive	antisense
nad7	nad7	nad7	A	A	A	381	383	381	383									88368	nad7-383-as	551	GA	0.99	0	negative	antisense
nad7	nad7	nad7	G	G	G	456	458	456	458																	430189	nad7-456-as	CU	16	1	2.83e-08	positive	antisense
nad7	nad7	nad7	G	G	G	482	484	482	484									88267	nad7-484-as	612	CG	0.17	7.99e-31	negative	antisense
nad7	nad7	nad7	T	T	T	483	485	483	485									88266	nad7-485-as	820	CG	0.14	2.39e-31	negative	antisense
nad7	nad7	nad7	G	G	G	484	486	484	486									88265	nad7-486-as	1200	TG	0.18	1.15e-61	negative	antisense
nad7	nad7	nad7	G	G	G	485	487	485	487									88264	nad7-487-as	1672	CG	0.15	9.12e-70	negative	antisense
nad7	nad7	nad7	T	T	T	529	531	529	531									88220	nad7-531-as	1887	GA	0.14	9.78e-79	negative	antisense
nad7	nad7	nad7	C	C	C	531	533	531	533									88218	nad7-533-as	1904	GA	0.98	0	negative	antisense
nad7	nad7	nad7	T	T	T	532	534	532	534									88217	nad7-534-as	1906	GA	0.24	6.43e-143	negative	antisense
nad7	nad7	nad7	G	G	T	547	549	547	549																	430280	nad7-547-as	AC	36	0.31	0.00145103	positive	antisense
nad7	nad7	nad7	C	C	C	548	550	548	550																	430281	nad7-548-as	GU	35	0.34	0.0006464	positive	antisense
nad7	nad7	nad7	T	T	T	549	551	549	551																	430282	nad7-549-as	AU	36	0.31	0.00145103	positive	antisense
nad7	nad7	nad7	T	T	T	550	552	550	552																	430283	nad7-550-as	AC	35	0.32	0.0014111	positive	antisense
nad7	nad7	nad7	C	C	C	551	553	551	553																	430284	nad7-551-as	GU	37	0.3	0.00152602	positive	antisense
nad7	nad7	nad7	T	T	T	552	554	552	554																	430285	nad7-552-as	AU	35	0.31	0.00145103	positive	antisense
nad7	nad7	nad7	G	G	G	576	578	576	578									88173	nad7-578-as	1923	GA	1	0	negative	antisense
nad7	nad7	nad7	C	C	C	578	580	578	580	134674	nad7-578-as	1244	GA	0.99	0	positive	antisense									430311	nad7-578-as	GA	23	1	2.92e-12	positive	antisense
nad7	nad7	nad7	G	G	G	653	655	653	655									88096	nad7-655-as	28	AC	0.29	0.0123989	negative	antisense
nad7	nad7	nad7	G	G	G	677	679	677	679									88072	nad7-679-as	8	GA	0.88	0.00505051	negative	antisense
nad7	nad7	nad7	T	T	T	688	690	688	690	135837	nad7-688-as	531	AG	0.13	1.3e-16	positive	antisense
nad7	nad7	nad7	G	G	G	692	694	692	694	135841	nad7-692-as	493	CT	0.14	6.96e-18	positive	antisense
nad7	nad7	nad7	G	G	G	693	695	693	695	135842	nad7-693-as	383	CT	0.1	5.66e-11	positive	antisense
nad7	nad7	nad7	A	A	A	695	697	695	697	135844	nad7-695-as	198	TC	0.11	3.15e-06	positive	antisense
nad7	nad7	nad7	T	T	T	696	698	696	698									87057	nad7-698-as	19	GA	1	5.66e-10	negative	antisense
nad7	nad7	nad7	C	C	T	698	700	698	700	135847	nad7-698-as	115	GA	0.43	8.09e-17	positive	antisense
nad7	nad7	nad7	T	T	T	722	724	722	724									87031	nad7-724-as	24	GA	0.96	1.79e-11	negative	antisense
nad7	nad7	nad7	C	C	C	724	726	724	726	135873	nad7-724-as	142	GA	0.63	1.01e-34	positive	antisense									430457	nad7-724-as	GA	11	1	1.701e-05	positive	antisense
nad7	nad7	nad7	A	A	A	732	734	732	734									87021	nad7-734-as	20	GA	1	1.52e-10	negative	antisense
nad7	nad7	nad7	C	C	T	734	736	734	736	135883	nad7-734-as	121	GA	0.81	2.02e-43	positive	antisense
nad7	nad7	nad7	A	A	A	737	739	737	739									87016	nad7-739-as	20	GA	1	1.52e-10	negative	antisense
nad7	nad7	nad7	C	C	C	739	741	739	741	135888	nad7-739-as	120	GA	0.62	4.14e-29	positive	antisense									430472	nad7-739-as	GA	7	0.86	0.0145688	positive	antisense
nad7	nad7	nad7	T	T	C	740	742	740	742																	430473	nad7-740-as	GA	6	1	0.00757576	positive	antisense
nad7	nad7	nad7	C	C	C	769	771	769	771	135918	nad7-769-as	91	GA	0.87	2.99e-37	positive	antisense	86984	nad7-771-as	81	GC	0.2	0.000131041	negative	antisense
nad7	nad7	nad7	C	C	T	789	791	789	791	135938	nad7-789-as	111	GA	0.11	0.00130664	positive	antisense
nad7	nad7	nad7	C	C	C	795	797	795	797	135944	nad7-795-as	85	GA	0.54	1.33e-15	positive	antisense
nad7	nad7	nad7	T	T	T	834	836	834	836									86919	nad7-836-as	427	GA	1	1.31e-253	negative	antisense
nad7	nad7	nad7	T	T	T	948	950	948	950									85121	nad7-950-as	54	GA	0.28	9.39e-05	negative	antisense
nad7	nad7	nad7	C	C	C	963	965	963	965	137931	nad7-963-as	392	GA	0.77	2.94e-131	positive	antisense
nad7	nad7	nad7	C	C	C	967	969	967	969									85102	nad7-969-as	124	TA	0.11	0.000683681	negative	antisense
nad7	nad7	nad7	C	C	C	968	970	968	970									85101	nad7-970-as	181	CG	0.14	6.85e-07	negative	antisense
nad7	nad7	nad7	C	C	C	1050	1052	1050	1052	138018	nad7-1050-as	484	GA	0.1	8.85e-14	positive	antisense									432125	nad7-1050-as	GA	21	1	4.09e-11	positive	antisense
nad7	nad7	nad7	C	T	C	1057	1059	1057	1059																	432132	nad7-1057-as	GA	19	1	5.66e-10	positive	antisense
nad7	nad7	nad7	T	T	T	1059	1061	1059	1061	138027	nad7-1059-as	330	AG	0.11	8.52e-10	positive	antisense
nad7	nad7	nad7	C	T	T	1079	1081	1079	1081	138047	nad7-1079-as	263	GA	0.93	6.52e-125	positive	antisense
nad7	nad7	nad7	T	T	T	1086	1088	1086	1088									84983	nad7-1088-as	356	GA	0.95	1.95e-181	negative	antisense
nad7	nad7	nad7	C	C	T	1088	1090	1088	1090	138056	nad7-1088-as	270	GA	0.84	2.6e-106	positive	antisense
nad7	nad7	nad7	T	T	T	1101	1103	1101	1103									84968	nad7-1103-as	317	GA	0.98	2.04e-175	negative	antisense
nad7	nad7	nad7	C	C	C	1103	1105	1103	1105	138071	nad7-1103-as	264	GA	0.9	6.28e-118	positive	antisense									432178	nad7-1103-as	GA	22	1	1.09e-11	positive	antisense
nad7	nad7	nad7	C	C	C	1124	1126	1124	1126	138092	nad7-1124-as	272	GA	0.85	1.42e-108	positive	antisense									432199	nad7-1124-as	GA	25	0.88	5.35e-10	positive	antisense
nad7	nad7	nad7	C	C	C	1137	1139	1137	1139	138105	nad7-1137-as	1044	GA	0.61	1.45e-245	positive	antisense
nad7	nad7	nad7	A	A	A	1138	1140	1138	1140									84931	nad7-1140-as	278	GA	0.11	6.87e-09	negative	antisense
nad7	nad7	nad7	T	T	C	1166	1168	1166	1168																	432241	nad7-1166-as	GA	22	0.91	2.54e-09	positive	antisense
nad9	nad9	nad9	T	C	T	14	14	14	14									361806	nad9-14-as	166	GA	0.98	1.4e-89	positive	antisense
nad9	nad9	nad9	G	G	G	66	66	66	66	24170	nad9-66-as	1685	CT	0.14	1.22e-59	negative	antisense
nad9	nad9	nad9	G	A	G	67	67	67	67	24169	nad9-67-as	1673	CT	0.15	5.06e-63	negative	antisense
nad9	nad9	nad9	C	C	C	92	92	92	92									361884	nad9-92-as	167	GA	0.99	1.83e-95	positive	antisense
nad9	nad9	nad9	C	C	C	111	111	111	111									361903	nad9-111-as	110	GA	0.19	2.09e-06	positive	antisense
nad9	nad9	nad9	T	C	C	113	113	113	113									361905	nad9-113-as	109	GA	0.99	5.23e-61	positive	antisense	44150	nad9-113-as	GA	7	0.86	0.014569	negative	antisense
nad9	nad9	nad9	C	C	C	167	167	167	167	24069	nad9-167-as	201	GA	0.97	4.71e-107	negative	antisense	361959	nad9-167-as	189	GA	0.98	8.47e-105	positive	antisense	44096	nad9-167-as	GA	6	1	0.007576	negative	antisense
nad9	nad9	nad9	C	C	T	190	190	190	190	24046	nad9-190-as	364	GA	0.98	7.06e-200	negative	antisense	361982	nad9-190-as	384	GA	0.98	3.93e-215	positive	antisense
nad9	nad9	nad9	A	A	A	202	202	202	202																	44061	nad9-202-as	UC	6	1	0.007576	negative	antisense
nad9	nad9	nad9	T	C	T	223	223	223	223									362015	nad9-223-as	390	GA	0.98	1.08e-218	positive	antisense
nad9	nad9	nad9	A	A	A	292	292	292	292									362084	nad9-292-as	86	TC	0.1	0.0169061	positive	antisense
nad9	nad9	nad9	C	C	C	298	298	298	298	23938	nad9-298-as	236	GA	0.88	1.8e-100	negative	antisense	362090	nad9-298-as	87	GA	0.98	2.28e-46	positive	antisense
nad9	nad9	nad9	T	C	T	311	311	311	311									362103	nad9-311-as	87	GA	0.98	2.28e-46	positive	antisense
nad9	nad9	nad9	A	A	A	318	318	318	318									362110	nad9-318-as	117	TG	0.12	0.000658513	positive	antisense
nad9	nad9	nad9	C	C	C	328	328	328	328									362120	nad9-328-as	134	GA	0.99	7.78e-76	positive	antisense
nad9	nad9	nad9	T	C	T	356	356	356	356									362148	nad9-356-as	113	GA	0.99	2.23e-63	positive	antisense
nad9	nad9	nad9	C	C	C	398	398	398	398	23838	nad9-398-as	572	GA	0.99	0	negative	antisense	362190	nad9-398-as	83	GA	0.99	1.19e-45	positive	antisense
nad9	nad9	nad9	A	A	A	416	416	416	416									362208	nad9-416-as	285	TG	0.13	7.24e-10	positive	antisense
nad9	nad9	nad9	G	G	G	417	417	417	417									362209	nad9-417-as	335	CG	0.13	5.99e-13	positive	antisense
nad9	nad9	nad9	G	G	G	419	419	419	419									362211	nad9-419-as	481	CG	0.19	6.48e-27	positive	antisense
nad9	nad9	nad9	C	T	C	439	439	439	439	23797	nad9-439-as	713	GA	0.97	0	negative	antisense
nad9	nad9	nad9	C	G	G	459	459	459	459	23777	nad9-459-as	401	GC	1	2.14e-235	negative	antisense
rpl16	rpl16	rpl16	C	C	-	30	48	0	48									174194	rpl16-48-as	18	GA	0.83	2.03e-06	positive	antisense
rpl16	rpl16	rpl16	C	C	-	34	52	0	52	25582	rpl16-34-as	862	GA	0.8	0	negative	antisense
rpl16	rpl16	rpl16	C	C	-	61	79	0	79	25555	rpl16-61-as	1293	GA	0.91	0	negative	antisense	174225	rpl16-79-as	19	GA	0.95	1.02e-08	positive	antisense
rpl16	rpl16	rpl16	T	C	T	75	93	12	93									174239	rpl16-93-as	19	GA	0.95	1.02e-08	positive	antisense
rpl16	rpl16	rpl16	T	T	T	192	210	129	210	25424	rpl16-192-as	292	AG	0.1	1.13e-07	negative	antisense
rpl16	rpl16	rpl16	C	C	C	207	225	144	225									174371	rpl16-225-as	48	GA	0.96	8.6e-24	positive	antisense
rpl16	rpl16	rpl16	C	C	C	209	227	146	227	25407	rpl16-209-as	202	GA	0.94	5.8e-99	negative	antisense	174373	rpl16-227-as	48	GA	0.9	1.78e-20	positive	antisense	168662	rpl16-146-as	GA	170	0.98	5.63e-93	negative	antisense
rpl16	rpl16	rpl16	T	C	T	210	228	147	228									174374	rpl16-228-as	48	GA	0.92	1.75e-21	positive	antisense
rpl16	rpl16	rpl16	T	T	T	267	285	204	285	25349	rpl16-267-as	273	AT	0.11	5.42e-08	negative	antisense
rpl16	rpl16	rpl16	T	C	T	269	287	206	287									174433	rpl16-287-as	38	GA	0.95	3.98e-18	positive	antisense
rpl16	rpl16	rpl16	T	C	T	337	355	274	355									174501	rpl16-355-as	40	GA	1	3.81e-22	positive	antisense
rpl16	rpl16	rpl16	A	A	A	379	397	316	397	25237	rpl16-379-as	342	TC	0.2	2.77e-19	negative	antisense
rpl16	rpl16	rpl16	A	A	A	385	403	322	403	25231	rpl16-385-as	108	TC	0.11	0.00250955	negative	antisense
rpl16	rpl16	rpl16	C	C	C	426	444	363	444									174590	rpl16-444-as	87	GA	0.77	9.17e-29	positive	antisense
rpl16	rpl16	rpl16	C	C	T	440	458	377	458	25176	rpl16-440-as	16	GA	1	2.83e-08	negative	antisense	174604	rpl16-458-as	80	GA	1	8.8e-46	positive	antisense
rpl16	rpl16	rpl16	G	G	G	457	475	394	475									174621	rpl16-475-as	76	CG	0.13	0.00452244	positive	antisense
rpl16	rpl16	rpl16	C	C	C	478	496	415	496	25138	rpl16-478-as	33	GT	0.97	1.51e-16	negative	antisense
rpl16	rpl16	rpl16	C	C	T	506	524	443	524	25110	rpl16-506-as	180	GA	0.96	2.4e-93	negative	antisense	174670	rpl16-524-as	81	GA	0.9	1.3e-35	positive	antisense
rpl16	rpl16	rpl16	C	C	C	512	530	449	530									174676	rpl16-530-as	84	GA	0.95	7.84e-42	positive	antisense	168359	rpl16-449-as	GA	59	0.98	1.43e-31	negative	antisense
rpl5	rpl5	rpl5	C	T	C	35	35	35	35	57808	rpl5-35-as	1530	GA	0.74	0	positive	antisense
rpl5	rpl5	rpl5	C	T	C	47	47	47	47	57820	rpl5-47-as	1412	GA	0.65	0	positive	antisense
rpl5	rpl5	rpl5	C	C	C	58	58	58	58	57831	rpl5-58-as	1495	GA	0.31	1.04e-148	positive	antisense
rpl5	rpl5	rpl5	C	T	T	59	59	59	59	57832	rpl5-59-as	1546	GA	0.6	0	positive	antisense
rpl5	rpl5	rpl5	C	C	C	64	64	64	64	57837	rpl5-64-as	1614	GA	0.56	0	positive	antisense
rpl5	rpl5	rpl5	C	T	T	92	92	92	92	57865	rpl5-92-as	1511	GA	0.63	0	positive	antisense
rpl5	rpl5	rpl5	T	T	T	158	158	152	158	57931	rpl5-158-as	470	AC	0.11	1.36e-15	positive	antisense
rpl5	rpl5	rpl5	C	T	C	166	166	160	166																	411980	rpl5-160-as	GA	7	1	0.002331	positive	antisense
rpl5	rpl5	rpl5	C	T	T	169	169	163	169	57942	rpl5-169-as	313	GA	0.81	1.5e-111	positive	antisense
rpl5	rpl5	rpl5	C	T	T	317	326	314	329	58090	rpl5-317-as	64	GA	0.8	3.33e-22	positive	antisense
rpl5	rpl5	rpl5	C	T	C	329	338	326	341	58102	rpl5-329-as	83	GA	0.9	1.02e-36	positive	antisense
rpl5	rpl5	rpl5	C	C	C	417	426	414	429																	412234	rpl5-414-as	GA	24	0.38	0.00509751	positive	antisense
rpl5	rpl5	rpl5	C	C	C	444	453	441	456																	412261	rpl5-441-as	GA	34	1	1.23e-18	positive	antisense
rpl5	rpl5	rpl5	C	T	C	512	521	509	524	58285	rpl5-512-as	1639	GA	0.88	0	positive	antisense									412329	rpl5-509-as	GA	89	1	3.93e-51	positive	antisense
rpl5	rpl5	rpl5	C	C	C	514	523	511	526																	412331	rpl5-511-as	GA	90	0.14	0.0006132	positive	antisense
rpl5	rpl5	rpl5	T	T	C	515	524	512	527																	412332	rpl5-512-as	GA	90	1	1e-51	positive	antisense
rpl5	rpl5	rpl5	T	T	T	540	549	537	552																	412357	rpl5-537-as	AG	77	0.14	0.00230339	positive	antisense
rpl5	rpl5	rpl5	T	T	T	556	565	553	568																	412373	rpl5-553-as	AG	57	0.19	0.00399172	positive	antisense
rpl5	rpl5	rpl5	A	A	A	557	566	554	569																	412374	rpl5-554-as	UC	56	0.18	0.00408341	positive	antisense
rpl5	rpl5	rpl5	A	A	A	558	567	555	570																	412375	rpl5-555-as	UC	55	0.23	0.00092918	positive	antisense
rps12	rps12	rps12	T	C	T	71	71	71	71									175984	rps12-71-as	31	GA	0.97	2.07e-15	positive	antisense
rps12	rps12	rps12	T	T	T	81	81	81	81																	395358	rps12-81-as	AG	95	0.11	0.004766	negative	antisense
rps12	rps12	rps12	C	C	C	84	84	84	84	260518	rps12-84-as	148	GA	0.85	4.74e-59	negative	antisense
rps12	rps12	rps12	G	G	G	95	95	95	95																	395344	rps12-95-as	CU	23	0.91	7.4e-10	negative	antisense
rps12	rps12	rps12	C	T	C	104	104	104	104	260498	rps12-104-as	151	GA	0.85	8.64e-60	negative	antisense
rps12	rps12	rps12	C	A	C	159	159	159	159																	395280	rps12-159-as	GA	42	0.98	1.05e-21	negative	antisense
rps12	rps12	rps12	C	C	C	196	196	196	196	260406	rps12-196-as	281	GA	0.95	1.59e-142	negative	antisense	176109	rps12-196-as	31	GA	0.9	3.41e-13	positive	antisense	395243	rps12-196-as	GA	44	1	1.71e-24	negative	antisense
rps12	rps12	rps12	G	G	G	206	206	206	206																	395233	rps12-206-as	CA	50	0.23	0.001848	negative	antisense
rps12	rps12	rps12	C	C	C	221	221	221	221	260381	rps12-221-as	254	GA	0.89	2.29e-112	negative	antisense	176134	rps12-221-as	16	GA	0.69	0.000317583	positive	antisense	395218	rps12-221-as	GA	21	1	4.09e-11	negative	antisense
rps12	rps12	rps12	C	C	T	269	269	269	269	260333	rps12-269-as	334	GA	0.96	6.34e-172	negative	antisense	176182	rps12-269-as	21	GA	0.71	6.97e-06	positive	antisense
rps12	rps12	rps12	C	C	C	284	284	284	284	260318	rps12-284-as	530	GA	0.97	8.09e-286	negative	antisense	176197	rps12-284-as	20	GA	0.7	1.97e-05	positive	antisense	395155	rps12-284-as	GA	36	1	8.36e-20	negative	antisense
rps12	rps12	rps12	C	C	C	285	285	285	285	260317	rps12-285-as	529	GA	0.94	1.2e-261	negative	antisense
rps12	rps12	rps12	T	C	T	289	289	289	289									176202	rps12-289-as	20	GA	0.65	6.85e-05	positive	antisense
rps12	rps12	rps12	G	G	G	338	338	338	338																	395101	rps12-338-as	CU	29	0.39	0.001131	negative	antisense
rps12	rps12	rps12	G	G	G	372	372	372	372	260230	rps12-372-as	223	CT	0.1	1.68e-06	negative	antisense
rps12	rps12	rps12	A	A	A	373	373	373	373	260229	rps12-373-as	219	TC	0.12	7.94e-07	negative	antisense
rps3	rps3	rps3	T	C	T	58	58	58	58									170893	rps3-58-as	106	GA	0.27	3.6e-09	positive	antisense
rps3	rps3	rps3	C	C	T	64	64	64	64	28670	rps3-64-as	59	GA	0.38	2.95e-07	negative	antisense	170899	rps3-64-as	105	GA	0.46	9.96e-17	positive	antisense
rps3	rps3	rps3	C	C	C	69	69	69	69									170904	rps3-69-as	105	GA	0.35	3.57e-12	positive	antisense
rps3	rps3	rps3	T	T	T	157	156	157	157									172838	rps3-156-as	42	AC	0.2	0.0145634	positive	antisense
rps3	rps3	rps3	C	C	C	171	170	171	171									172852	rps3-170-as	44	GA	0.34	7.28e-05	positive	antisense
rps3	rps3	rps3	C	C	C	515	502	500	515									173184	rps3-502-as	51	GA	0.76	2.17e-16	positive	antisense
rps3	rps3	rps3	C	-	C	603	0	588	603	26550	rps3-603-as	151	GA	0.64	2.65e-38	negative	antisense
rps3	rps3	rps3	T	C	C	710	643	701	716									173325	rps3-643-as	24	GA	0.79	6.16e-08	positive	antisense
rps3	rps3	rps3	C	C	C	887	814	878	893	26266	rps3-887-as	24	GA	0.83	1.15e-08	negative	antisense	173496	rps3-814-as	66	GA	0.18	0.00211452	positive	antisense
rps3	rps3	rps3	T	C	T	1028	955	1010	1034									173637	rps3-955-as	33	GA	0.94	2.49e-15	positive	antisense
rps3	rps3	rps3	T	T	T	1211	1147	1190	1226	25942	rps3-1211-as	184	AG	0.14	7.09e-07	negative	antisense
rps3	rps3	rps3	C	T	T	1344	1280	1323	1359	25809	rps3-1344-as	610	GA	0.32	2.91e-63	negative	antisense
rps3	rps3	rps3	C	C	C	1349	1285	1328	1364									173967	rps3-1285-as	47	GA	0.28	0.000390587	positive	antisense
rps3	rps3	rps3	C	T	C	1352	1288	1331	1367	25801	rps3-1352-as	724	GA	0.88	0	negative	antisense
rps3	rps3	rps3	T	T	T	1445	1393	1439	1475	25708	rps3-1445-as	169	AG	0.21	7.27e-10	negative	antisense
rps3	rps3	rps3	C	T	A	1470	1418	1464	1500	25683	rps3-1470-as	90	GA	0.8	3.05e-31	negative	antisense
rps3	rps3	rps3	C	T	C	1534	1479	1525	1564	25619	rps3-1534-as	356	GA	0.54	4.59e-73	negative	antisense									168874	rps3-1525-as	GA	12	0.67	0.004711	negative	antisense
rps3	rps3	rps3	C	C	C	1567	1512	1558	1597									174194	rps3-1512-as	18	GA	0.83	2.03e-06	positive	antisense	168841	rps3-1558-as	GA	20	0.85	2.03e-07	negative	antisense
rps3	rps3	rps3	C	C	T	1598	1543	1589	1628									174225	rps3-1543-as	19	GA	0.95	1.02e-08	positive	antisense
rps3	rps3	rps3	T	C	T	1612	1557	1603	1642									174239	rps3-1557-as	19	GA	0.95	1.02e-08	positive	antisense
rps4	rps4	rps4	C	C	C	77	38	38	77	83040	rps4-77-as	99	GA	0.45	1.23e-15	negative	antisense	249601	rps4-38-as	37	GA	0.97	7.85e-19	negative	antisense
rps4	rps4	rps4	C	C	T	88	49	49	88	83029	rps4-88-as	88	GA	0.55	1.51e-17	negative	antisense	249590	rps4-49-as	35	GA	1	3.21e-19	negative	antisense
rps4	rps4	rps4	C	C	T	175	133	133	175	82942	rps4-175-as	196	GA	0.65	3.41e-51	negative	antisense
rps4	rps4	rps4	T	C	C	206	164	164	206									249475	rps4-164-as	19	GA	0.74	1.45e-05	negative	antisense	173335	rps4-164-as	GA	12	1	4.81e-06	negative	antisense
rps4	rps4	rps4	C	T	T	226	184	184	226	82891	rps4-226-as	200	GA	0.71	7.52e-60	negative	antisense
rps4	rps4	rps4	C	T	C	235	193	193	235	82882	rps4-235-as	199	GA	0.65	5.14e-52	negative	antisense									173306	rps4-193-as	GA	10	1	5.95e-05	negative	antisense
rps4	rps4	rps4	T	T	T	251	209	209	251	82866	rps4-251-as	194	AG	0.16	3.68e-08	negative	antisense
rps4	rps4	rps4	A	A	A	257	215	215	257	82860	rps4-257-as	85	TC	0.16	0.000591022	negative	antisense
rps4	rps4	rps4	G	G	G	261	219	219	261	82856	rps4-261-as	53	CT	0.19	0.00395905	negative	antisense
rps4	rps4	rps4	C	T	T	299	257	254	299	82818	rps4-299-as	28	GA	0.68	2.5e-07	negative	antisense
rps4	rps4	rps4	C	A	C	308	266	263	308	82809	rps4-308-as	28	GA	0.57	8.91e-06	negative	antisense
rps4	rps4	rps4	T	C	C	320	278	275	320									249361	rps4-278-as	26	GA	1	5.44e-14	negative	antisense
rps4	rps4	rps4	C	C	C	332	290	287	332	82785	rps4-332-as	25	GA	0.64	5.3e-06	negative	antisense	249349	rps4-290-as	26	GA	0.96	1.37e-12	negative	antisense
rps4	rps4	rps4	C	C	C	377	335	332	377	82740	rps4-377-as	17	GA	0.65	0.000394964	negative	antisense
rps4	rps4	rps4	A	A	A	496	454	451	496	82621	rps4-496-as	256	TC	0.11	5.29e-08	negative	antisense
rps4	rps4	rps4	C	C	C	524	482	479	524	82593	rps4-524-as	74	GA	0.8	8.18e-26	negative	antisense	249157	rps4-482-as	12	GA	1	4.81e-06	negative	antisense
rps4	rps4	rps4	C	C	C	882	858	834	912									248781	rps4-858-as	14	GA	0.57	0.00637681	negative	antisense
rps4	rps4	rps4	C	C	C	927	897	894	972									248742	rps4-897-as	14	GA	0.93	4.91e-06	negative	antisense
rps4	rps4	rps4	C	C	C	956	926	923	1001	82161	rps4-956-as	11	GA	0.91	0.000172944	negative	antisense	248713	rps4-926-as	13	GA	1	1.35e-06	negative	antisense
rps4	rps4	rps4	C	C	C	967	937	934	1012	82150	rps4-967-as	50	GA	0.78	1.37e-16	negative	antisense
rps4	rps4	rps4	C	C	C	992	962	959	1037	82125	rps4-992-as	83	GA	0.9	1.02e-36	negative	antisense	248677	rps4-962-as	18	GA	0.94	3.58e-08	negative	antisense
rps4	rps4	rps4	C	C	C	1042	1012	1009	1087	82075	rps4-1042-as	88	GA	0.81	1.72e-31	negative	antisense
rps4	rps4	rps4	C	C	C	1043	1013	1010	1088	82074	rps4-1043-as	89	GA	0.67	6.49e-24	negative	antisense	248626	rps4-1013-as	23	GA	1	2.91e-12	negative	antisense
rps4	rps4	rps4	C	C	T	1052	1022	1019	1097	82065	rps4-1052-as	88	GA	0.78	5.46e-30	negative	antisense	248617	rps4-1022-as	23	GA	0.91	7.4e-10	negative	antisense
rps4	rps4	rps4	C	C	C	1057	1027	1024	1102									248612	rps4-1027-as	23	GA	0.91	7.4e-10	negative	antisense
orf25	orf25	atp4	C	T	C	407	410	407	410																	292686	atp4-407	CU	30	1	2.62e-16	positive	sense
orfB	orfB	atp8	T	T	C	47	47	47	47																	486206	atp8-47	CU	5	1	0.0238095	negative	sense
orfB	orfB	atp8	G	-	G	402	0	411	411																	485842	atp8-411	GA	71	0.35	3.68e-08	negative	sense
orfB	orfB	atp8	G	G	G	467	458	467	476																	485786	atp8-467	GC	42	0.81	9.45e-15	negative	sense
ccb206	ccmB	ccmB	A	A	A	325	325	325	325																	491146	ccmB-325	AG	7	0.86	0.014569	positive	sense
ccb256	ccmC	ccmC	T	T	C	399	399	399	399																	138816	ccmC-399	CU	11	0.91	0.00017294	negative	sense
cob	cob	cob	T	T	C	358	358	358	358																	20120	cob-358	CU	15	1	1.03e-07	negative	sense
cob	cob	cob	T	T	C	1015	1015	1015	1015																	19463	cob-1015	CU	6	1	0.00757576	negative	sense
cox1	cox1	cox1	T	T	C	242	242	242	242																	343698	cox1-242	CU	59	1	2.46e-33	positive	sense
cox1	cox1	cox1	T	T	C	254	254	254	254																	343710	cox1-254	CU	75	0.97	2.27e-39	positive	sense
cox1	cox1	cox1	C	C	C	265	265	265	265																	343721	cox1-265	CU	81	0.11	0.008904	positive	sense
cox1	cox1	cox1	T	T	C	452	452	452	452																	343908	cox1-452	CU	20	1	1.52e-10	positive	sense
cox1	cox1	cox1	T	T	C	515	515	515	515																	343971	cox1-515	CU	27	1	1.44e-14	positive	sense
cox1	cox1	cox1	T	T	C	551	551	551	551																	344007	cox1-551	CU	16	1	2.83e-08	positive	sense
cox1	cox1	cox1	T	T	C	590	590	590	590																	344046	cox1-590	CU	7	1	0.002331	positive	sense
cox1	cox1	cox1	C	C	C	754	754	754	754																	345171	cox1-754	CG	5	1	0.02381	positive	sense
cox1	cox1	cox1	T	T	T	790	790	790	790																	345207	cox1-790	UC	15	0.53	0.007096	positive	sense
cox1	cox1	cox1	T	T	C	1499	1500	1499	1500																	345916	cox1-1499	CU	25	0.88	5.35e-10	positive	sense
cox3	cox3	cox3	C	C	C	174	219	174	219																	485015	cox3-174	CU	76	0.14	0.0022929	negative	sense
cox3	cox3	cox3	T	T	C	304	349	304	349																	484885	cox3-304	CU	69	0.97	6.95e-36	negative	sense
cox3	cox3	cox3	T	T	C	419	464	419	464																	484770	cox3-419	CU	9	1	0.00020568	negative	sense
matR	matR	matR	C	C	C	80	92	32	92																	7798	matR-32	CU	8	1	0.0006993	negative	sense
matR	matR	matR	C	C	C	91	103	43	103																	7787	matR-43	CU	10	1	5.95e-05	negative	sense
orfX	orfX	mttB	T	T	C	611	605	593	614																	9371	mttB-593	CU	8	0.88	0.00505051	negative	sense
orfX	orfX	mttB	C	A	C	713	707	695	716																	9269	mttB-695	CU	28	0.56	2.29e-05	negative	sense
nad1	nad1	nad1	A	A	A	122	122	122	122																	180011	nad1-122	AU	13	0.77	0.00049132	negative	sense
nad1	nad1	nad1	C	T	C	265	265	265	265																	179868	nad1-265	CU	11	1	1.701e-05	negative	sense
nad1	nad1	nad1	T	T	C	401	401	401	401																	452265	nad1-401	CU	6	1	0.00757576	negative	sense
nad1	nad1	nad1	T	T	C	740	740	731	740																	266201	nad1-731	CU	5	1	0.0238095	negative	sense
nad2	nad2	nad2	C	-	C	400	0	325	400																	273551	nad2-325	CU	6	1	0.00757576	negative	sense
nad2	nad2	nad2	T	-	C	434	0	359	434																	273517	nad2-359	CU	6	1	0.00757576	negative	sense
nad2	nad2	nad2	A	A	C	1063	485	967	1063																	70439	nad2-967	CU	10	0.7	0.009883	positive	sense
nad4	nad4	nad4	A	A	A	109	109	100	109																	326382	nad4-100	AU	13	0.85	0.00010634	negative	sense
nad4	nad4	nad4	C	C	C	185	185	176	185																	326306	nad4-176	CU	40	0.17	0.0283793	negative	sense
nad4	nad4	nad4	T	C	C	856	856	847	856																	324240	nad4-847	CU	18	0.72	4.143e-05	negative	sense
nad4	nad4	nad4	T	T	C	857	857	848	857																	324239	nad4-848	CU	18	0.72	4.143e-05	negative	sense
nad4	nad4	nad4	T	T	C	887	887	878	887																	324209	nad4-878	CU	7	0.86	0.0145688	negative	sense
nad4	nad4	nad4	C	T	C	1010	1010	1001	1010																	321483	nad4-1001	CU	6	1	0.00757576	negative	sense
nad4	nad4	nad4	T	T	C	1016	1016	1007	1016																	321477	nad4-1007	CU	6	1	0.00757576	negative	sense
nad4	nad4	nad4	T	T	C	1151	1151	1142	1151																	321342	nad4-1142	CU	5	1	0.0238095	negative	sense
nad4	nad4	nad4	T	T	C	1307	1307	1298	1307																	321186	nad4-1298	CU	21	1	4.09e-11	negative	sense
nad4L	nad4L	nad4L	C	T	C	158	158	158	158																	291966	nad4L-158	CU	10	1	5.95e-05	positive	sense
nad4L	nad4L	nad4L	T	T	C	281	281	281	281																	292089	nad4L-281	CU	17	0.94	1.24e-07	positive	sense
nad5	nad5	nad5	T	T	C	359	359	359	359																	35588	nad5-359	CU	5	1	0.02381	positive	sense
nad5	nad5	nad5	T	T	C	539	539	539	539																	35768	nad5-539	CU	13	1	1.35e-06	positive	sense
nad5	nad5	nad5	C	T	C	713	713	713	713																	35942	nad5-713	CU	21	1	4.09e-11	positive	sense
nad5	nad5	nad5	A	A	A	856	856	856	856																	36085	nad5-856	AU	62	0.18	0.002115	positive	sense
nad5	nad5	nad5	G	G	G	1262	1262	1262	1262																	36491	nad5-1262	GU	26	0.46	0.000412	positive	sense
nad5	nad5	nad5	T	T	C	1310	1310	1310	1310																	36539	nad5-1310	CU	33	0.64	6.53e-08	positive	sense
nad5	nad5	nad5	T	T	C	1568	1568	1544	1568																	204936	nad5-1544	CU	10	1	5.95e-05	positive	sense
nad5	nad5	nad5	C	T	C	1610	1610	1586	1610																	204978	nad5-1586	CU	6	1	0.007576	positive	sense
nad6	nad6	nad6	C	C	C	90	90	90	90																	49712	nad6-90	CU	44	0.27	0.000816	positive	sense
nad6	nad6	nad6	C	T	C	95	95	95	95																	49717	nad6-95	CU	44	0.98	7.38e-23	positive	sense
nad6	nad6	nad6	C	T	C	103	103	103	103																	49725	nad6-103	CU	41	0.98	3.96e-21	positive	sense
nad6	nad6	nad6	A	A	A	407	407	407	407																	50029	nad6-407	AU	81	0.22	1.47e-05	positive	sense
nad7	nad7	nad7	A	A	A	212	214	212	214																	428620	nad7-212	AU	10	0.78	0.00761	positive	sense
nad7	nad7	nad7	G	G	G	455	457	455	457																	430188	nad7-455	GU	62	0.23	0.000238	positive	sense
nad7	nad7	nad7	G	G	G	456	458	456	458																	430189	nad7-456	GA	59	0.66	3.28e-15	positive	sense
nad7	nad7	nad7	T	T	C	740	742	740	742																	430473	nad7-740	CU	20	1	1.52e-10	positive	sense
nad9	nad9	nad9	A	A	A	28	28	28	28																	44235	nad9-28	AC	7	0.86	0.0145688	negative	sense
nad9	nad9	nad9	C	C	C	478	478	478	478																	43785	nad9-478	CU	24	0.33	0.0113045	negative	sense
rpl5	rpl5	rpl5	C	T	C	47	47	47	47																	411867	rpl5-47	CU	6	1	0.007576	positive	sense
rpl5	rpl5	rpl5	C	C	C	417	426	414	429																	412234	rpl5-414	CU	90	0.62	1.57e-21	positive	sense
rpl5	rpl5	rpl5	C	C	C	438	447	435	450																	412255	rpl5-435	CU	82	0.7	5.11e-23	positive	sense
rpl5	rpl5	rpl5	C	C	C	444	453	441	456																	412261	rpl5-441	CU	81	1	2.24e-46	positive	sense
rps12	rps12	rps12	A	A	A	36	36	36	36																	395403	rps12-36	AU	30	0.37	0.00123293	negative	sense
rps12	rps12	rps12	A	A	A	137	137	137	137																	395302	rps12-137	AU	33	0.21	0.0269626	negative	sense
rps3	rps3	rps3	T	T	C	1478	1426	1472	1508																	168927	rps3-1472	CU	31	0.81	1.1e-10	negative	sense
nad1	nad1	nad1	T	C	C	215	215	215	215									11238	nad1-215	31	CT	0.97	2.07e-15	positive	sense	179918	nad1-215	CU	14	1	3.74e-07	negative	sense
cox3	cox3	cox3	T	C	C	764	809	764	809									17260	cox3-809	142	CT	0.99	1.37e-80	negative	sense	484425	cox3-764	CU	14	0.93	4.91e-06	negative	sense
cox3	cox3	cox3	T	C	C	754	799	754	799									17270	cox3-799	163	CT	0.99	4.4e-93	negative	sense	484435	cox3-754	CU	9	1	0.00020568	negative	sense
cox3	cox3	cox3	C	C	C	567	612	567	612									17457	cox3-612	87	CT	0.11	0.00468282	negative	sense
cox3	cox3	cox3	T	C	T	527	572	527	572									17497	cox3-572	147	CT	0.97	5.91e-77	negative	sense
cox3	cox3	cox3	T	C	T	512	557	512	557									17512	cox3-557	164	CT	0.95	1.9e-81	negative	sense
cox3	cox3	cox3	T	C	T	289	334	289	334									17735	cox3-334	866	CT	0.98	0	negative	sense
cox3	cox3	cox3	-	G	-	0	34	0	34									18035	cox3-34	97	GA	0.19	1.73e-05	negative	sense
orf25	orf25	atp4	C	C	C	258	261	258	261									18735	orf25-261	248	CT	0.11	1.1e-07	negative	sense
orf25	orf25	atp4	G	G	G	252	255	252	255									18741	orf25-255	320	GA	0.14	2.83e-13	negative	sense
orf25	orf25	atp4	C	C	C	118	121	118	121									18875	orf25-121	167	CT	0.99	1.83e-95	negative	sense
orf25	orf25	atp4	T	C	T	76	79	76	79									18917	orf25-79	68	CT	1	1.16e-38	negative	sense
orf25	orf25	atp4	T	C	C	71	74	71	74									18922	orf25-74	50	CT	1	5.05e-28	negative	sense	292350	atp4-71	CU	13	1	1.35e-06	positive	sense
orf25	orf25	atp4	C	C	C	59	62	59	62									18934	orf25-62	39	CT	1	1.47e-21	negative	sense	292338	atp4-59	CU	12	1	4.81e-06	positive	sense
orf25	orf25	atp4	T	C	T	56	59	56	59									18937	orf25-59	37	CT	1	2.18e-20	negative	sense
orfB	orfB	atp8	T	C	C	58	58	58	58									53481	orfB-58	450	CT	0.99	3.44e-258	positive	sense	486195	atp8-58	CU	6	1	0.00757576	negative	sense
orfB	orfB	atp8	C	C	C	60	60	60	60									53483	orfB-60	429	CT	0.12	1.23e-15	positive	sense
orfB	orfB	atp8	A	C	A	123	123	123	123									53546	orfB-123	320	CT	0.97	2.35e-172	positive	sense
orfB	orfB	atp8	T	C	T	200	200	200	200									53623	orfB-200	293	CT	0.96	1.4e-153	positive	sense
orfB	orfB	atp8	G	C	C	451	442	451	460									53865	orfB-442	630	CT	0.19	1.48e-36	positive	sense
orfB	orfB	atp8	T	C	T	452	443	452	461									53866	orfB-443	612	CT	0.97	0	positive	sense
nad6	nad6	nad6	T	C	C	569	569	569	569									59568	nad6-569	21	CT	0.95	8.21e-10	negative	sense
nad6	nad6	nad6	T	C	T	567	567	567	567									59570	nad6-567	21	CT	1	4.09e-11	negative	sense
nad6	nad6	nad6	A	C	A	562	562	562	562									59575	nad6-562	28	CT	1	3.79e-15	negative	sense
nad6	nad6	nad6	T	C	T	476	476	476	476									59661	nad6-476	83	CT	1	1.45e-47	negative	sense
nad6	nad6	nad6	T	C	T	474	474	474	474									59663	nad6-474	84	CT	1	3.7e-48	negative	sense
nad6	nad6	nad6	G	C	G	467	467	467	467									59670	nad6-467	84	CG	1	3.7e-48	negative	sense
nad6	nad6	nad6	A	C	A	414	414	414	414									59723	nad6-414	77	CA	1	5.32e-44	negative	sense
nad6	nad6	nad6	G	A	G	398	398	398	398									59739	nad6-398	85	AG	1	9.4e-49	negative	sense
nad6	nad6	nad6	G	A	G	166	166	166	166									59971	nad6-166	31	AG	1	6.88e-17	negative	sense
nad6	nad6	nad6	C	C	C	159	159	159	159									59978	nad6-159	28	CT	0.57	8.91e-06	negative	sense
nad6	nad6	nad6	T	C	T	158	158	158	158									59979	nad6-158	28	CT	1	3.79e-15	negative	sense
nad6	nad6	nad6	T	C	T	146	146	146	146									59991	nad6-146	22	CT	1	1.09e-11	negative	sense
nad6	nad6	nad6	G	A	G	97	97	97	97									60040	nad6-97	50	AG	1	5.05e-28	negative	sense
nad6	nad6	nad6	C	C	C	25	25	25	25									60112	nad6-25	125	CT	0.97	1.43e-65	negative	sense
nad6	nad6	nad6	G	T	G	21	21	21	21									60116	nad6-21	127	TG	1	8.84e-74	negative	sense
ccb256	ccmC	ccmC	C	C	C	673	673	673	673									60460	ccmC-673	401	CT	0.94	4.76e-199	negative	sense
ccb256	ccmC	ccmC	T	C	T	665	665	665	665									60468	ccmC-665	384	CT	0.95	1.32e-195	negative	sense
ccb256	ccmC	ccmC	C	C	C	656	656	656	656									60477	ccmC-656	368	CT	0.97	1.64e-197	negative	sense
ccb256	ccmC	ccmC	C	C	C	650	650	650	650									60483	ccmC-650	362	CT	0.98	4.39e-197	negative	sense
ccb256	ccmC	ccmC	C	C	C	624	624	624	624									60509	ccmC-624	134	CT	0.9	6.99e-59	negative	sense
ccb256	ccmC	ccmC	T	C	T	499	499	499	499									60634	ccmC-499	10	CT	0.9	0.000546667	negative	sense
ccb256	ccmC	ccmC	T	C	C	451	451	451	451									60682	ccmC-451	17	CT	0.65	0.000394964	negative	sense
ccb256	ccmC	ccmC	C	C	C	331	331	331	331									60802	ccmC-331	77	CT	0.96	4.05e-39	negative	sense	138884	ccmC-331	CU	7	0.86	0.0145688	negative	sense
ccb256	ccmC	ccmC	T	C	C	299	299	299	299									60834	ccmC-299	113	CT	0.96	3.2e-57	negative	sense
ccb256	ccmC	ccmC	T	C	T	236	236	236	236									60897	ccmC-236	95	CT	0.99	9.95e-53	negative	sense
ccb256	ccmC	ccmC	T	C	T	227	227	227	227									60906	ccmC-227	89	CT	0.99	3.46e-49	negative	sense
ccb256	ccmC	ccmC	T	C	C	161	161	161	161									60972	ccmC-161	35	CT	1	3.21e-19	negative	sense	139054	ccmC-161	CU	6	1	0.00757576	negative	sense
ccb256	ccmC	ccmC	G	C	C	115	115	115	115									61018	ccmC-115	18	CT	0.94	3.58e-08	negative	sense
ccb256	ccmC	ccmC	C	C	C	103	103	103	103									61030	ccmC-103	20	CT	0.95	2.91e-09	negative	sense
ccb256	ccmC	ccmC	T	C	C	76	76	76	76									61057	ccmC-76	43	CT	0.98	2.79e-22	negative	sense
orfX	orfX	mttB	C	C	C	706	700	688	709									78416	orfX-700	699	CT	0.94	0	negative	sense
orfX	orfX	mttB	C	C	C	587	581	569	590									78535	orfX-581	244	CT	0.98	1.26e-135	negative	sense	9395	mttB-569	CU	6	1	0.00757576	negative	sense
orfX	orfX	mttB	C	C	C	470	464	452	473									78652	orfX-464	38	CT	0.92	5.17e-17	negative	sense
orfX	orfX	mttB	C	C	C	409	403	391	412									78713	orfX-403	23	CT	0.7	3.28e-06	negative	sense	9573	mttB-391	CU	12	0.83	0.0003221	negative	sense
orfX	orfX	mttB	C	C	C	377	371	359	380									78745	orfX-371	62	CT	0.92	3.41e-28	negative	sense
orfX	orfX	mttB	C	C	C	360	354	342	363									78762	orfX-354	83	CT	0.14	0.00118884	negative	sense
orfX	orfX	mttB	T	C	T	314	308	296	317									78808	orfX-308	93	CT	0.71	4.83e-27	negative	sense
orfX	orfX	mttB	T	C	C	295	289	277	298									78827	orfX-289	69	CT	0.9	5.3e-30	negative	sense
orfX	orfX	mttB	T	C	C	285	279	267	288									78837	orfX-279	55	CT	0.29	4.42e-05	negative	sense
orfX	orfX	mttB	C	C	C	257	251	239	260									78865	orfX-251	26	CT	0.73	1.38e-07	negative	sense
orfX	orfX	mttB	T	C	C	235	229	217	238									78887	orfX-229	33	CT	0.79	5.8e-11	negative	sense
orfX	orfX	mttB	T	C	T	233	227	215	236									78889	orfX-227	24	CT	0.92	2.15e-10	negative	sense
orfX	orfX	mttB	T	C	C	221	215	203	224									78901	orfX-215	32	CT	1	1.8e-17	negative	sense
orfX	orfX	mttB	T	C	C	211	205	193	214									78911	orfX-205	41	CT	1	9.89e-23	negative	sense
orfX	orfX	mttB	C	C	C	163	157	145	166									78959	orfX-157	89	CT	0.54	1.73e-17	negative	sense
orfX	orfX	mttB	T	C	T	155	149	137	158									78967	orfX-149	101	CT	0.9	1.2e-44	negative	sense
orfX	orfX	mttB	T	C	C	133	127	115	136									78989	orfX-127	200	CT	0.85	7.06e-81	negative	sense
orfX	orfX	mttB	C	C	T	108	102	90	111									79014	orfX-102	210	CT	0.82	1.31e-78	negative	sense
orfX	orfX	mttB	C	C	C	97	91	79	100									79025	orfX-91	214	CT	0.89	3.41e-93	negative	sense
orfX	orfX	mttB	C	C	C	92	86	74	95									79030	orfX-86	205	CT	0.86	1.76e-84	negative	sense
orfX	orfX	mttB	C	C	C	70	64	52	73									79052	orfX-64	245	CT	0.88	1.85e-104	negative	sense
nad7	nad7	nad7	T	T	T	1108	1110	1108	1110									84961	nad7-1110	231	CT	0.7	2.84e-67	negative	sense
nad7	nad7	nad7	T	T	T	1101	1103	1101	1103									84968	nad7-1103	269	CT	1	8.73e-159	negative	sense
nad7	nad7	nad7	C	C	C	971	973	971	973									85098	nad7-973	370	CT	0.99	1.28e-208	negative	sense
nad7	nad7	nad7	C	C	C	924	926	924	926									85145	nad7-926	119	CT	0.87	9.28e-49	negative	sense
nad7	nad7	nad7	T	T	T	834	836	834	836									86919	nad7-836	411	CT	1	5.3e-244	negative	sense
nad7	nad7	nad7	A	A	A	787	789	787	789									86966	nad7-789	367	CT	0.11	1.35e-11	negative	sense
nad7	nad7	nad7	A	A	A	767	769	767	769									86986	nad7-769	303	CT	1	3.53e-179	negative	sense
nad7	nad7	nad7	A	A	A	737	739	737	739									87016	nad7-739	212	CT	1	1.27e-124	negative	sense
nad7	nad7	nad7	A	A	A	732	734	732	734									87021	nad7-734	179	CT	1	7.28e-105	negative	sense
nad7	nad7	nad7	T	T	T	722	724	722	724									87031	nad7-724	125	CT	1	1.38e-72	negative	sense
nad7	nad7	nad7	T	T	T	696	698	696	698									87057	nad7-698	59	CT	1	2.46e-33	negative	sense
nad7	nad7	nad7	G	G	G	677	679	677	679									88072	nad7-679	31	CT	0.61	4.84e-07	negative	sense
nad7	nad7	nad7	C	C	C	588	590	588	590									88161	nad7-590	218	GT	0.16	2.6e-10	negative	sense
nad7	nad7	nad7	A	A	A	587	589	587	589									88162	nad7-589	262	CA	0.22	1.39e-16	negative	sense
nad7	nad7	nad7	G	G	G	584	586	584	586									88165	nad7-586	358	AG	0.12	1.41e-12	negative	sense
nad7	nad7	nad7	G	G	G	576	578	576	578									88173	nad7-578	531	CT	1	0	negative	sense
nad7	nad7	nad7	T	T	T	532	534	532	534									88217	nad7-534	898	CT	0.28	2.67e-78	negative	sense
nad7	nad7	nad7	C	C	C	531	533	531	533									88218	nad7-533	906	CT	0.99	0	negative	sense	430264	nad7-531	CU	33	0.52	5.77e-06	positive	sense
nad7	nad7	nad7	T	T	T	529	531	529	531									88220	nad7-531	906	CT	0.13	4.35e-32	negative	sense
nad7	nad7	nad7	T	T	T	443	445	443	445									88306	nad7-445	1399	CT	0.99	0	negative	sense
nad7	nad7	nad7	A	A	A	381	383	381	383									88368	nad7-383	777	CT	0.99	0	negative	sense
nad7	nad7	nad7	T	T	T	351	353	351	353									88398	nad7-353	547	CT	0.99	0	negative	sense
nad7	nad7	nad7	T	T	T	342	344	342	344									88407	nad7-344	516	CT	0.99	2.26e-289	negative	sense
nad7	nad7	nad7	T	T	T	333	335	333	335									88416	nad7-335	491	CT	0.99	1.59e-274	negative	sense
nad7	nad7	nad7	T	T	T	313	315	313	315									88436	nad7-315	331	CT	0.35	3.92e-39	negative	sense
nad7	nad7	nad7	T	T	T	249	251	249	251									88500	nad7-251	66	CT	0.98	1.15e-35	negative	sense
nad7	nad7	nad7	C	C	C	242	244	242	244									88507	nad7-244	62	CT	0.98	2.53e-33	negative	sense
nad7	nad7	nad7	T	T	T	222	224	222	224									88527	nad7-224	40	CT	0.95	2.98e-19	negative	sense
nad7	nad7	nad7	C	C	C	99	99	99	99									90775	nad7-99	220	CT	0.95	1.75e-112	negative	sense
nad7	nad7	nad7	T	C	T	83	83	83	83									90791	nad7-83	237	CT	0.98	8.47e-130	negative	sense
nad7	nad7	nad7	T	C	C	45	45	45	45									90829	nad7-45	385	CT	0.97	1.67e-207	negative	sense
nad7	nad7	nad7	T	C	T	44	44	44	44									90830	nad7-44	384	CT	0.97	8.2e-205	negative	sense
rps3	rps3	rps3	T	C	T	58	58	58	58									170893	rps3-58	148	CT	0.26	2.38e-12	positive	sense
rps3	rps3	rps3	C	C	C	69	69	69	69									170904	rps3-69	157	CT	0.32	1.07e-16	positive	sense
rps3	rps3	rps3	T	C	C	92	92	92	92									172774	rps3-92	9	CT	1	0.000205677	positive	sense
rps3	rps3	rps3	C	C	C	171	170	171	171									172852	rps3-170	66	CT	0.26	2.52e-05	positive	sense
rps3	rps3	rps3	C	C	C	515	502	500	515									173184	rps3-502	96	CT	0.68	5.13e-26	positive	sense
rps3	rps3	rps3	T	C	C	710	643	701	716									173325	rps3-643	26	CT	0.77	3.15e-08	positive	sense	169698	rps3-701	CU	13	0.92	1.64e-05	negative	sense
rps3	rps3	rps3	T	C	T	1028	955	1010	1034									173637	rps3-955	13	CT	0.85	0.00010634	positive	sense
rps3	rps3	rps3	C	C	C	1206	1142	1185	1221									173824	rps3-1142	23	CT	0.35	0.0109778	positive	sense
rps3	rps3	rps3	C	C	C	1349	1285	1328	1364									173967	rps3-1285	40	CT	0.4	2.56e-05	positive	sense
rpl16	rpl16	rpl16	C	C	-	30	48	0	48									174194	rpl16-48	16	CT	0.81	1.93e-05	positive	sense
rps3	rps3	rps3	C	C	C	1567	1512	1558	1597									174194	rps3-1512	16	CT	0.81	1.93e-05	positive	sense	168841	rps3-1558	CU	80	0.99	6.95e-44	negative	sense
rps3	rps3	rps3	C	C	T	1598	1543	1589	1628									174225	rps3-1543	11	CT	1	1.7e-05	positive	sense
rpl16	rpl16	rpl16	T	C	T	75	93	12	93									174239	rpl16-93	10	CT	1	5.95e-05	positive	sense
rps3	rps3	rps3	T	C	T	1612	1557	1603	1642									174239	rps3-1557	10	CT	1	5.95e-05	positive	sense
rpl16	rpl16	rpl16	C	C	C	207	225	144	225									174371	rpl16-225	45	CT	0.93	6.73e-21	positive	sense
rpl16	rpl16	rpl16	T	C	T	210	228	147	228									174374	rpl16-228	46	CT	0.85	1.31e-17	positive	sense
rpl16	rpl16	rpl16	T	C	T	269	287	206	287									174433	rpl16-287	38	CT	0.95	3.98e-18	positive	sense
rpl16	rpl16	rpl16	T	C	T	337	355	274	355									174501	rpl16-355	74	CT	1	3.21e-42	positive	sense
rpl16	rpl16	rpl16	C	C	C	426	444	363	444									174590	rpl16-444	115	CT	0.57	9.63e-25	positive	sense
rps12	rps12	rps12	T	C	T	71	71	71	71									175984	rps12-71	40	CT	0.88	3.65e-16	positive	sense
nad4	nad4	nad4	T	C	T	44	44	35	44									198428	nad4-44	226	CT	0.98	2.61e-123	positive	sense
nad4	nad4	nad4	T	C	T	154	154	145	154									198538	nad4-154	45	CT	0.96	4.39e-22	positive	sense
nad4	nad4	nad4	C	C	T	317	317	308	317									198701	nad4-317	59	CT	1	2.46e-33	positive	sense
nad4	nad4	nad4	T	C	T	401	401	392	401									198785	nad4-401	80	CT	0.95	1.54e-39	positive	sense
nad4	nad4	nad4	T	C	C	416	416	407	416									198800	nad4-416	69	CT	0.94	2.88e-33	positive	sense
nad4	nad4	nad4	T	C	C	433	433	424	433									198817	nad4-433	35	CT	0.83	1.03e-12	positive	sense	326058	nad4-424	CU	21	0.71	6.97e-06	negative	sense
nad4	nad4	nad4	A	T	A	759	759	750	759									200397	nad4-759	244	TA	1	8.49e-144	positive	sense
cox2	cox2	cox2	G	C	G	7	7	7	7									212419	cox2-7	1168	CT	0.14	4.89e-47	positive	sense
cox2	cox2	cox2	-	C	-	0	14	0	14									212426	cox2-14	959	CT	0.98	0	positive	sense
cox2	cox2	cox2	C	C	C	24	30	24	30									212442	cox2-30	712	CT	0.85	4.34e-286	positive	sense
cox2	cox2	cox2	C	C	C	156	162	156	162									212574	cox2-162	400	CT	0.1	7.19e-12	positive	sense
cox2	cox2	cox2	T	C	C	161	167	161	167									212579	cox2-167	389	CT	0.98	5.16e-213	positive	sense
cox2	cox2	cox2	T	C	T	163	169	163	169									212581	cox2-169	388	CT	0.98	2.01e-212	positive	sense
cox2	cox2	cox2	T	C	C	443	449	443	449									214136	cox2-449	86	CT	0.94	9.92e-42	positive	sense
cox2	cox2	cox2	C	C	C	460	466	460	466									214153	cox2-466	121	CT	0.94	2.84e-59	positive	sense
cox2	cox2	cox2	T	C	C	461	467	461	467									214154	cox2-467	126	CT	0.94	3.89e-62	positive	sense
cox2	cox2	cox2	C	C	C	476	482	476	482									214169	cox2-482	157	CT	0.96	2.31e-81	positive	sense	30640	cox2-476	CU	5	1	0.0238095	negative	sense
cox2	cox2	cox2	T	C	C	544	550	544	550									214237	cox2-550	207	CT	0.99	2.67e-117	positive	sense	30572	cox2-544	CU	17	1	7.71e-09	negative	sense
cox2	cox2	cox2	T	C	C	632	638	632	638									214325	cox2-638	369	CT	0.95	1.47e-189	positive	sense	30484	cox2-632	CU	55	1	5.68e-31	negative	sense
cox2	cox2	cox2	C	C	T	698	704	698	704									214391	cox2-704	574	CT	0.95	1.77e-291	positive	sense
nad5	nad5	nad5	T	C	T	1901	1901	1877	1901									231632	nad5-1901	266	CT	0.74	2.55e-83	negative	sense
nad5	nad5	nad5	C	C	C	1900	1900	1876	1900									231633	nad5-1900	266	CT	0.96	7.63e-138	negative	sense
nad5	nad5	nad5	T	C	T	1859	1859	1835	1859									232600	nad5-1859	193	CT	0.91	1.28e-87	negative	sense
nad5	nad5	nad5	C	C	C	1611	1611	1587	1611									232848	nad5-1611	134	CT	0.1	0.000357903	negative	sense
nad5	nad5	nad5	G	C	G	1591	1591	1567	1591									232868	nad5-1591	115	CT	0.13	0.000169102	negative	sense
nad5	nad5	nad5	T	C	C	1589	1589	1565	1589									232870	nad5-1589	123	CT	0.99	2.63e-69	negative	sense
nad5	nad5	nad5	C	C	C	1580	1580	1556	1580									232879	nad5-1580	140	CT	0.99	2.12e-79	negative	sense
nad5	nad5	nad5	C	C	C	1567	1567	1543	1567									232892	nad5-1567	139	CT	0.13	2.25e-05	negative	sense
nad1	nad1	nad1	T	C	T	608	608	608	608									239942	nad1-608	107	CT	1	7.53e-62	negative	sense
nad1	nad1	nad1	T	C	T	577	577	577	577									239973	nad1-577	100	CT	1	1.12e-57	negative	sense
nad1	nad1	nad1	T	C	T	555	555	555	555									239995	nad1-555	88	CT	1	1.55e-50	negative	sense
nad1	nad1	nad1	T	C	C	537	537	537	537									240013	nad1-537	30	CT	0.7	3.07e-08	negative	sense
nad1	nad1	nad1	T	C	C	436	436	436	436									241531	nad1-436	16	CT	0.5	0.00774935	negative	sense
rps4	rps4	rps4	C	C	C	927	897	894	972									248742	rps4-897	10	CT	1	5.95e-05	negative	sense
rps4	rps4	rps4	C	C	C	882	858	834	912									248781	rps4-858	15	CT	0.8	5.79e-05	negative	sense
rps4	rps4	rps4	T	C	C	320	278	275	320									249361	rps4-278	29	CT	1	9.98e-16	negative	sense
atp9	atp9	atp9	A	C	A	114	81	81	114									263221	atp9-81	3763	CT	0.86	0	positive	sense
atp9	atp9	atp9	T	C	T	115	82	82	115									263222	atp9-82	3774	CT	0.98	0	positive	sense
atp9	atp9	atp9	T	C	T	125	92	92	125									263232	atp9-92	3660	CT	0.98	0	positive	sense
atp9	atp9	atp9	T	C	T	238	205	205	238									263345	atp9-205	5527	CT	0.97	0	positive	sense
atp9	atp9	atp9	T	C	C	245	212	212	245									263352	atp9-212	4885	CT	0.99	0	positive	sense	421266	atp9-212	CU	14	1	3.74e-07	negative	sense
nad4L	nad4L	nad4L	T	C	C	2	2	2	2									298830	nad4L-2	33	CT	0.61	2.16e-07	positive	sense
nad4L	nad4L	nad4L	T	C	C	8	8	8	8									298836	nad4L-8	24	CT	0.33	0.0113045	positive	sense
nad4L	nad4L	nad4L	C	C	C	150	150	150	150									298978	nad4L-150	150	CT	0.47	9.44e-25	positive	sense
nad4L	nad4L	nad4L	T	C	C	179	179	179	179									299007	nad4L-179	244	CT	0.98	1.26e-135	positive	sense	291987	nad4L-179	CU	14	1	3.74e-07	positive	sense
cob	cob	cob	T	C	T	1124	1124	1124	1124									303918	cob-1124	1103	CT	0.97	0	negative	sense
cob	cob	cob	C	C	T	1098	1098	1098	1098									303944	cob-1098	1172	CT	0.29	5.24e-111	negative	sense
cob	cob	cob	T	C	T	1081	1081	1081	1081									303961	cob-1081	1162	CT	0.99	0	negative	sense
cob	cob	cob	C	C	C	982	982	982	982									304060	cob-982	501	CT	0.88	4.15e-215	negative	sense	19496	cob-982	CU	9	0.89	0.00168655	negative	sense
cob	cob	cob	C	C	C	908	908	908	908									304134	cob-908	169	CT	0.96	5.93e-87	negative	sense
cob	cob	cob	C	C	C	853	853	853	853									304189	cob-853	183	CT	0.98	3e-101	negative	sense
cob	cob	cob	C	C	C	818	818	818	818									304224	cob-818	408	CA	0.12	9.77e-15	negative	sense
cob	cob	cob	T	C	T	725	725	725	725									304317	cob-725	1158	CT	0.97	0	negative	sense
cob	cob	cob	T	C	T	715	715	715	715									304327	cob-715	948	CT	0.98	0	negative	sense
cob	cob	cob	T	C	T	680	680	680	680									304362	cob-680	618	CT	0.98	0	negative	sense
cob	cob	cob	T	C	T	564	564	564	564									304478	cob-564	65	CT	0.85	4.24e-25	negative	sense
cob	cob	cob	G	G	G	448	448	448	448									304594	cob-448	114	GT	0.16	1.98e-05	negative	sense
cob	cob	cob	G	G	G	446	446	446	446									304596	cob-446	136	GA	0.1	0.000359635	negative	sense
cob	cob	cob	G	G	G	445	445	445	445									304597	cob-445	165	GA	0.12	6.02e-06	negative	sense
cob	cob	cob	T	C	T	419	419	419	419									304623	cob-419	275	CT	0.99	7.63e-156	negative	sense
cob	cob	cob	T	C	C	298	298	298	298									304744	cob-298	213	CT	0.91	1.05e-96	negative	sense	20180	cob-298	CU	11	1	1.701e-05	negative	sense
cob	cob	cob	T	C	T	178	178	178	178									304864	cob-178	396	CT	0.97	2.31e-210	negative	sense
nad1	nad1	nad1	T	C	T	953	953	944	953									315061	nad1-953	634	CT	0.97	0	negative	sense
nad1	nad1	nad1	T	C	C	939	939	930	939									315075	nad1-939	702	CT	0.15	1.36e-31	negative	sense
nad1	nad1	nad1	T	C	C	779	779	770	779									315235	nad1-779	169	CT	0.97	8.28e-90	negative	sense
nad1	nad1	nad1	C	C	C	755	755	746	755									315259	nad1-755	146	CT	0.99	4.19e-81	negative	sense
nad1	nad1	nad1	C	C	C	743	743	734	743									315271	nad1-743	84	CT	0.99	3.07e-46	negative	sense
nad1	nad1	nad1	T	C	C	734	734	725	734									315280	nad1-734	80	CT	0.97	2.78e-42	negative	sense
nad1	nad1	nad1	G	G	G	722	722	713	722									315292	nad1-722	63	GA	0.13	0.0162549	negative	sense
matR	matR	matR	G	C	A	1797	1812	1734	1812									316037	matR-1812	50	CG	1	5.05e-28	negative	sense
matR	matR	matR	A	T	A	1794	1809	1731	1809									316040	matR-1809	50	TA	1	5.05e-28	negative	sense
matR	matR	matR	T	C	C	1785	1800	1722	1800									316049	matR-1800	55	CT	0.16	0.00808059	negative	sense
ccb452	ccmFc	ccmFc	T	C	C	38	38	38	38									330634	ccmFc-38	19	CT	0.79	3.35e-06	positive	sense
ccb452	ccmFc	ccmFc	T	C	C	52	52	52	52									330648	ccmFc-52	19	CT	0.84	6.46e-07	positive	sense
ccb452	ccmFc	ccmFc	C	C	C	87	87	87	87									330683	ccmFc-87	22	CT	0.41	0.00467097	positive	sense
ccb452	ccmFc	ccmFc	C	C	C	104	104	104	104									330700	ccmFc-104	26	CT	0.31	0.0118899	positive	sense
ccb452	ccmFc	ccmFc	T	C	T	119	119	119	119									330715	ccmFc-119	24	CT	0.67	4.24e-06	positive	sense
ccb452	ccmFc	ccmFc	T	C	C	310	301	310	310									330897	ccmFc-301	64	CT	0.77	9.16e-21	positive	sense	288029	ccmFc-310	CU	7	1	0.002331	negative	sense
ccb452	ccmFc	ccmFc	C	C	C	315	306	315	315									330902	ccmFc-306	63	CT	0.79	1.07e-21	positive	sense
ccb452	ccmFc	ccmFc	C	C	C	321	312	321	321									330908	ccmFc-312	65	CT	0.15	0.00431181	positive	sense
ccb452	ccmFc	ccmFc	T	C	T	890	860	863	890									332460	ccmFc-860	59	CT	0.85	8.98e-23	positive	sense
ccb452	ccmFc	ccmFc	C	C	C	930	900	903	930									332500	ccmFc-900	36	CT	0.58	1.14e-07	positive	sense
ccb452	ccmFc	ccmFc	A	C	A	990	960	963	990									332560	ccmFc-960	69	CT	0.96	1.62e-34	positive	sense
ccb452	ccmFc	ccmFc	-	C	-	0	1083	0	1113									332683	ccmFc-1083	93	CT	0.69	8.39e-26	positive	sense
ccb452	ccmFc	ccmFc	T	C	T	1151	1130	1124	1160									332730	ccmFc-1130	40	CT	0.93	4.07e-18	positive	sense
cox1	cox1	cox1	T	C	T	15	15	15	15									338586	cox1-15	281	CT	0.8	8.54e-101	positive	sense
cox1	cox1	cox1	G	G	G	231	231	231	231									338802	cox1-231	138	GC	0.1	0.000361322	positive	sense
cox1	cox1	cox1	G	G	G	430	430	430	430									339001	cox1-430	100	GA	0.11	0.00249086	positive	sense
cox1	cox1	cox1	C	C	C	434	434	434	434									339005	cox1-434	103	CA	0.12	0.00126569	positive	sense
cox1	cox1	cox1	T	T	T	626	626	626	626									339197	cox1-626	93	TG	0.11	0.00472013	positive	sense
cox1	cox1	cox1	T	T	T	627	627	627	627									339198	cox1-627	104	TA	0.11	0.00250955	positive	sense
cox1	cox1	cox1	G	G	G	1301	1302	1301	1302									339873	cox1-1302	204	GA	0.14	1.06e-08	positive	sense
cox1	cox1	cox1	T	C	T	1402	1403	1402	1403									339974	cox1-1403	244	CT	0.95	9.8e-124	positive	sense
cox1	cox1	cox1	T	C	C	1405	1406	1405	1406									339977	cox1-1406	308	CT	0.94	1.98e-152	positive	sense	345822	cox1-1405	CU	21	1	4.09e-11	positive	sense
cox1	cox1	cox1	T	C	C	1433	1434	1433	1434									340005	cox1-1434	610	CT	0.91	2.47e-283	positive	sense	345850	cox1-1433	CU	30	0.9	1.18e-12	positive	sense
cox1	cox1	cox1	T	C	C	1489	1490	1489	1490									340061	cox1-1490	1062	CT	0.96	0	positive	sense	345906	cox1-1489	CU	27	0.89	4.71e-11	positive	sense
atp1	atp1	atp1	T	C	-	1493	1499	0	1499									353877	atp1-1499	939	CT	0.99	0	positive	sense
nad9	nad9	nad9	T	C	T	14	14	14	14									361806	nad9-14	181	CT	0.98	4.57e-100	positive	sense
nad9	nad9	nad9	C	C	C	111	111	111	111									361903	nad9-111	243	CT	0.2	3.39e-15	positive	sense
nad9	nad9	nad9	T	C	C	113	113	113	113									361905	nad9-113	270	CT	0.96	1.41e-141	positive	sense	44150	nad9-113	CU	6	1	0.00757576	negative	sense
nad9	nad9	nad9	C	C	T	190	190	190	190									361982	nad9-190	253	CT	0.98	5.88e-141	positive	sense
nad9	nad9	nad9	T	C	T	223	223	223	223									362015	nad9-223	182	CT	0.99	1.92e-102	positive	sense
nad9	nad9	nad9	T	C	T	311	311	311	311									362103	nad9-311	124	CT	1	5.46e-72	positive	sense
nad9	nad9	nad9	C	C	C	328	328	328	328									362120	nad9-328	189	CT	1	7.53e-111	positive	sense
nad9	nad9	nad9	T	C	T	356	356	356	356									362148	nad9-356	231	CT	1	5.25e-136	positive	sense
nad9	nad9	nad9	T	C	C	368	368	368	368									362160	nad9-368	267	CT	0.99	2.95e-149	positive	sense	43895	nad9-368	CU	9	1	0.00020568	negative	sense
nad2	nad2	nad2	G	G	-	1199	621	0	1199									363905	nad2-621	46	CT	1	1.14e-25	positive	sense
nad2	nad2	nad2	A	A	-	1366	788	0	1366									366469	nad2-788	42	CT	0.95	2.21e-20	positive	sense
nad2	nad2	nad2	C	C	-	1378	800	0	1378									366481	nad2-800	40	CT	0.97	1.49e-20	positive	sense
nad2	nad2	nad2	C	C	-	1387	809	0	1387									366490	nad2-809	47	CT	0.83	2.57e-17	positive	sense
nad2	nad2	nad2	-	T	-	0	1028	0	1606									366709	nad2-1028	21	CT	1	4.09e-11	positive	sense
nad2	nad2	nad2	-	C	-	0	1058	0	1636									366739	nad2-1058	26	CT	1	5.44e-14	positive	sense
nad2	nad2	nad2	-	T	-	0	1148	0	1726									366829	nad2-1148	51	CT	1	1.3e-28	positive	sense
nad2	nad2	nad2	-	G	-	0	1246	0	1824									366927	nad2-1246	37	CT	0.89	1.79e-15	positive	sense
nad2	nad2	nad2	-	T	-	0	1247	0	1825									366928	nad2-1247	37	CT	0.89	1.79e-15	positive	sense
nad2	nad2	nad2	-	G	-	0	1397	0	1975									368480	nad2-1397	65	CT	0.98	4.45e-35	positive	sense
nad2	nad2	nad2	-	T	-	0	1400	0	1978									368483	nad2-1400	62	CT	0.98	2.53e-33	positive	sense
nad2	nad2	nad2	-	T	-	0	1403	0	1981									368486	nad2-1403	60	CT	0.98	3.73e-32	positive	sense
nad2	nad2	nad2	-	G	-	0	1408	0	1986									368491	nad2-1408	36	CT	0.97	2.93e-18	positive	sense
nad2	nad2	nad2	-	G	-	0	1409	0	1987									368492	nad2-1409	33	CT	0.97	1.51e-16	positive	sense
nad2	nad2	nad2	-	G	-	0	1416	0	1994									368499	nad2-1416	27	CT	1	1.44e-14	positive	sense
ccb206	ccmB	ccmB	T	C	T	43	43	43	43									391797	ccmB-43	30	CT	0.97	7.62e-15	positive	sense
ccb206	ccmB	ccmB	C	C	C	551	551	551	551									392305	ccmB-551	29	CT	0.97	2.8e-14	positive	sense
ccb206	ccmB	ccmB	C	C	C	554	554	554	554									392308	ccmB-554	29	CT	0.69	8.82e-08	positive	sense
ccb206	ccmB	ccmB	C	C	C	566	566	566	566									392320	ccmB-566	31	CT	0.9	3.41e-13	positive	sense
ccb206	ccmB	ccmB	C	C	C	569	569	569	569									392323	ccmB-569	34	CT	0.97	4.07e-17	positive	sense
ccb206	ccmB	ccmB	T	C	C	572	572	572	572									392326	ccmB-572	37	CT	0.95	1.45e-17	positive	sense
ccb206	ccmB	ccmB	C	C	C	596	596	596	596									392350	ccmB-596	45	CT	0.96	4.39e-22	positive	sense
ccb206	ccmB	ccmB	T	C	C	611	611	611	611									392365	ccmB-611	48	CT	0.9	1.78e-20	positive	sense
nad2	nad2	nad2	G	G	-	1101	523	0	1101									403809	nad2-523	57	CT	0.88	1.83e-23	negative	sense
nad2	nad2	nad2	T	T	G	966	388	887	966									403944	nad2-388	47	CT	0.87	5.28e-19	negative	sense
nad2	nad2	nad2	C	C	C	945	367	867	945									403965	nad2-367	35	CT	0.77	2.97e-11	negative	sense
nad2	nad2	nad2	G	G	G	939	361	861	939									403971	nad2-361	31	CT	0.74	2.55e-09	negative	sense
nad2	nad2	nad2	C	C	C	934	356	856	934									403976	nad2-356	28	CT	0.86	1.03e-10	negative	sense
nad2	nad2	nad2	G	G	G	913	335	835	913									403997	nad2-335	27	CT	0.7	1.89e-07	negative	sense
nad2	nad2	nad2	G	G	G	604	26	529	604									405516	nad2-26	85	CT	0.94	3.68e-41	negative	sense
nad5	nad5	nad5	C	C	C	1958	1958	1934	1958	20623	nad5-1958	51	CT	0.71	1.94e-14	negative	sense	231575	nad5-1958	596	CT	0.98	0	negative	sense	206366	nad5-1934	CU	10	1	5.95e-05	positive	sense
nad5	nad5	nad5	C	C	C	1918	1918	1894	1918	20663	nad5-1918	25	CT	0.44	0.000960755	negative	sense	231615	nad5-1918	356	CT	0.97	1.83e-190	negative	sense	206326	nad5-1894	CU	13	1	1.35e-06	positive	sense
nad5	nad5	nad5	C	C	C	1916	1916	1892	1916	20665	nad5-1916	26	CT	0.65	1.94e-06	negative	sense	231617	nad5-1916	349	CT	0.97	2.34e-186	negative	sense	206324	nad5-1892	CU	11	1	1.7e-05	positive	sense
nad5	nad5	nad5	C	C	C	1895	1895	1871	1895	20686	nad5-1895	52	CT	0.44	8.1e-08	negative	sense	231638	nad5-1895	221	CT	0.95	9.63e-112	negative	sense	206303	nad5-1871	CU	13	1	1.35e-06	positive	sense
nad5	nad5	nad5	C	C	C	1731	1731	1707	1731	21824	nad5-1731	75	CT	0.21	0.00012832	negative	sense
nad5	nad5	nad5	C	C	C	1665	1665	1641	1665	21890	nad5-1665	383	CT	0.15	4.95e-17	negative	sense
nad5	nad5	nad5	C	C	C	1550	1550	1526	1550	22005	nad5-1550	379	CT	0.99	7.48e-216	negative	sense	232909	nad5-1550	136	CT	0.99	5.04e-77	negative	sense	204918	nad5-1526	CU	10	1	5.95e-05	positive	sense
nad5	nad5	nad5	C	C	C	1490	1490	1466	1490	22065	nad5-1490	102	CT	0.99	7.25e-57	negative	sense	232969	nad5-1490	538	CT	1	0	negative	sense	204858	nad5-1466	CU	10	1	5.95e-05	positive	sense
nad9	nad9	nad9	C	G	G	460	460	460	460	23776	nad9-460	494	CG	1	7.46e-294	negative	sense
nad9	nad9	nad9	C	G	G	459	459	459	459	23777	nad9-459	487	CG	1	1.2e-289	negative	sense
nad9	nad9	nad9	C	T	C	439	439	439	439	23797	nad9-439	485	CT	0.98	4.24e-264	negative	sense
nad9	nad9	nad9	C	C	C	398	398	398	398	23838	nad9-398	2752	CT	0.98	0	negative	sense	362190	nad9-398	330	CT	0.99	1.33e-188	positive	sense	43865	nad9-398	CU	12	0.83	0.0003221	negative	sense
nad9	nad9	nad9	C	C	C	298	298	298	298	23938	nad9-298	103	CT	0.92	6.89e-48	negative	sense	362090	nad9-298	105	CT	0.99	1.22e-58	positive	sense
nad9	nad9	nad9	C	C	C	167	167	167	167	24069	nad9-167	363	CT	0.93	3.03e-177	negative	sense	361959	nad9-167	325	CT	0.98	6.84e-182	positive	sense
nad9	nad9	nad9	C	C	C	92	92	92	92	24144	nad9-92	371	CT	0.96	7.08e-193	negative	sense	361884	nad9-92	247	CT	0.97	1.59e-132	positive	sense	44171	nad9-92	CU	6	1	0.00757576	negative	sense
nad9	nad9	nad9	A	A	A	78	78	78	78	24158	nad9-78	239	AG	0.1	4.31e-07	negative	sense
rpl16	rpl16	rpl16	C	C	C	512	530	449	530	25104	rpl16-512	429	CT	0.98	5.08e-236	negative	sense	174676	rpl16-530	43	CT	0.86	7.05e-17	positive	sense	168359	rpl16-449	CU	9	1	0.00020568	negative	sense
rpl16	rpl16	rpl16	C	C	T	506	524	443	524	25110	rpl16-506	412	CT	0.97	4.77e-218	negative	sense	174670	rpl16-524	42	CT	0.88	3.11e-17	positive	sense
rpl16	rpl16	rpl16	C	C	T	440	458	377	458	25176	rpl16-440	1070	CT	0.97	0	negative	sense	174604	rpl16-458	98	CT	0.98	8.23e-53	positive	sense
rpl16	rpl16	rpl16	A	A	A	379	397	316	397	25237	rpl16-379	457	AG	0.11	9.4e-14	negative	sense
rpl16	rpl16	rpl16	T	T	T	261	279	198	279	25355	rpl16-261	165	TG	0.14	2.79e-06	negative	sense
rpl16	rpl16	rpl16	C	C	C	209	227	146	227	25407	rpl16-209	714	CT	0.97	0	negative	sense	174373	rpl16-227	46	CT	0.93	1.86e-21	positive	sense	168662	rpl16-146	CU	379	0.99	6.2e-220	negative	sense
rpl16	rpl16	rpl16	C	C	-	61	79	0	79	25555	rpl16-61	339	CT	0.89	2.56e-146	negative	sense	174225	rpl16-79	11	CT	1	1.7e-05	positive	sense
rpl16	rpl16	rpl16	C	C	-	34	52	0	52	25582	rpl16-34	133	CT	0.89	2.5e-58	negative	sense
rps3	rps3	rps3	C	T	C	1534	1479	1525	1564	25619	rps3-1534	1216	CT	0.72	0	negative	sense									168874	rps3-1525	CU	36	0.81	1.84e-12	negative	sense
rps3	rps3	rps3	C	T	A	1470	1418	1464	1500	25683	rps3-1470	1163	CT	0.85	0	negative	sense
rps3	rps3	rps3	C	T	T	1344	1280	1323	1359	25809	rps3-1344	58	CT	0.4	1.19e-07	negative	sense
rps3	rps3	rps3	C	G	G	1260	1196	1239	1275	25893	rps3-1260	201	CT	0.1	3.32e-06	negative	sense
rps3	rps3	rps3	C	C	C	887	814	878	893	26266	rps3-887	260	CT	0.82	1.73e-98	negative	sense	173496	rps3-814	81	CT	0.16	0.000584088	positive	sense
rps3	rps3	rps3	C	-	C	603	0	588	603	26550	rps3-603	80	CT	0.82	1.08e-29	negative	sense
rps3	rps3	rps3	G	G	G	379	375	364	379	26774	rps3-379	164	GA	0.12	5.98e-06	negative	sense
rps3	rps3	rps3	C	C	C	375	371	360	375	26778	rps3-375	144	CT	0.12	9.11e-05	negative	sense
rps3	rps3	rps3	G	G	G	374	370	359	374	26779	rps3-374	142	GA	0.13	2.27e-05	negative	sense
rps3	rps3	rps3	C	C	T	64	64	64	64	28670	rps3-64	119	CT	0.61	4.16e-28	negative	sense	170899	rps3-64	155	CT	0.4	3.95e-21	positive	sense
ccb206	ccmB	ccmB	C	C	C	16	16	16	16	30478	ccb206-16	39	CT	0.82	5.53e-14	positive	sense
ccb206	ccmB	ccmB	C	C	C	28	28	28	28	30490	ccb206-28	20	CT	0.75	5.01e-06	positive	sense	391782	ccmB-28	38	CT	1	5.66e-21	positive	sense
ccb206	ccmB	ccmB	C	T	T	71	71	71	71	30533	ccb206-71	38	CT	0.63	4.76e-09	positive	sense
ccb206	ccmB	ccmB	C	C	C	80	80	80	80	30542	ccb206-80	45	CT	0.42	2.21e-06	positive	sense
ccb206	ccmB	ccmB	C	C	C	128	128	128	128	30590	ccb206-128	39	CT	0.38	5.92e-05	positive	sense
ccb206	ccmB	ccmB	C	C	C	137	137	137	137	30599	ccb206-137	39	CT	0.44	9.65e-06	positive	sense
ccb206	ccmB	ccmB	C	C	C	286	286	286	286	30748	ccb206-286	130	CT	0.92	8.89e-60	positive	sense	392040	ccmB-286	10	CT	0.8	0.00273875	positive	sense
ccb206	ccmB	ccmB	C	C	C	304	304	304	304	30766	ccb206-304	129	CT	0.9	4.03e-57	positive	sense	392058	ccmB-304	16	CT	0.88	3.42e-06	positive	sense
ccb206	ccmB	ccmB	C	C	C	338	338	338	338	30800	ccb206-338	134	CT	0.88	6.31e-57	positive	sense	392092	ccmB-338	28	CT	0.89	1.39e-11	positive	sense
ccb206	ccmB	ccmB	C	C	C	367	367	367	367	30829	ccb206-367	145	CT	0.86	2.57e-58	positive	sense	392121	ccmB-367	41	CT	0.83	5.21e-15	positive	sense
ccb206	ccmB	ccmB	C	C	C	379	379	379	379	30841	ccb206-379	69	CT	0.84	2.26e-26	positive	sense
ccb206	ccmB	ccmB	C	T	C	380	380	380	380	30842	ccb206-380	38	CT	0.82	1.79e-13	positive	sense
ccb206	ccmB	ccmB	C	C	C	406	406	406	406	30868	ccb206-406	44	CT	0.28	0.000799824	positive	sense	392160	ccmB-406	55	CT	0.16	0.00808059	positive	sense
ccb206	ccmB	ccmB	C	G	C	424	424	424	424	30886	ccb206-424	62	CT	0.66	5.1e-16	positive	sense
ccb206	ccmB	ccmB	C	C	C	428	428	428	428	30890	ccb206-428	65	CT	0.66	2.29e-16	positive	sense	392182	ccmB-428	48	CT	0.9	1.78e-20	positive	sense
ccb206	ccmB	ccmB	C	C	C	467	467	467	467	30929	ccb206-467	48	CT	0.52	7.37e-09	positive	sense	392221	ccmB-467	24	CT	0.88	1.78e-09	positive	sense
ccb206	ccmB	ccmB	C	C	C	475	475	475	475	30937	ccb206-475	48	CT	0.54	2.51e-09	positive	sense	392229	ccmB-475	25	CT	0.8	1.99e-08	positive	sense
ccb206	ccmB	ccmB	C	C	C	476	476	476	476	30938	ccb206-476	48	CT	0.54	2.51e-09	positive	sense	392230	ccmB-476	25	CT	0.8	1.99e-08	positive	sense
ccb206	ccmB	ccmB	C	C	C	485	485	485	485	30947	ccb206-485	39	CT	0.46	3.73e-06	positive	sense	392239	ccmB-485	24	CT	0.83	1.15e-08	positive	sense
cox2	cox2	cox2	C	T	C	742	748	745	751	40543	cox2-742	88	CT	0.94	7.19e-43	negative	sense									27294	cox2-745	CU	5	1	0.0238095	negative	sense
cox2	cox2	cox2	C	A	C	721	727	724	730	40564	cox2-721	112	CT	0.96	5.25e-58	negative	sense									27315	cox2-724	CU	28	1	3.79e-15	negative	sense
cox2	cox2	cox2	C	C	T	581	587	581	587	42048	cox2-581	1163	CT	0.97	0	negative	sense	214274	cox2-587	285	CT	0.97	2.56e-153	positive	sense
cox2	cox2	cox2	C	C	C	557	563	557	563	42072	cox2-557	848	CT	1	0	negative	sense	214250	cox2-563	210	CT	0.98	6.98e-114	positive	sense	30559	cox2-557	CU	15	0.93	1.46e-06	negative	sense
cox2	cox2	cox2	C	C	T	379	385	379	385	42250	cox2-379	792	CT	0.97	0	negative	sense
cox2	cox2	cox2	C	T	T	278	284	278	284	42351	cox2-278	260	CT	0.98	9.65e-142	negative	sense
cox2	cox2	cox2	C	C	T	253	259	253	259	42376	cox2-253	497	CT	0.97	5.74e-268	negative	sense
cox2	cox2	cox2	C	C	G	138	144	138	144	42491	cox2-138	276	CT	0.78	3.27e-95	negative	sense	212556	cox2-144	414	CT	0.71	3.57e-125	positive	sense
cox2	cox2	cox2	C	C	C	71	77	71	77	42558	cox2-71	196	CT	0.95	1.33e-98	negative	sense	212489	cox2-77	257	CT	0.98	1.3e-141	positive	sense	31045	cox2-71	CU	6	1	0.00757576	negative	sense
cox2	cox2	cox2	C	C	C	27	33	27	33	42602	cox2-27	369	CT	0.77	1.62e-124	negative	sense	212445	cox2-33	661	CT	0.94	0	positive	sense
cox2	cox2	cox2	C	C	C	25	31	25	31	42604	cox2-25	369	CT	0.62	2.14e-89	negative	sense
ccb452	ccmFc	ccmFc	C	C	T	1327	1306	1300	1336	51325	ccb452-1327	17	CT	0.71	0.000115924	negative	sense
ccb452	ccmFc	ccmFc	C	C	G	1280	1259	1253	1289	51372	ccb452-1280	29	CT	0.52	2.9e-05	negative	sense
ccb452	ccmFc	ccmFc	C	C	C	1246	1225	1219	1255	51406	ccb452-1246	37	CT	0.51	1.14e-06	negative	sense
ccb452	ccmFc	ccmFc	C	C	C	1215	1194	1188	1224	51437	ccb452-1215	526	CT	0.47	4.63e-88	negative	sense
ccb452	ccmFc	ccmFc	C	C	T	1172	1151	1145	1181	51480	ccb452-1172	549	CT	0.87	4.79e-232	negative	sense	332751	ccmFc-1151	44	CT	0.91	2.79e-19	positive	sense
ccb452	ccmFc	ccmFc	A	A	A	1120	1099	1093	1129	51532	ccb452-1120	76	AT	0.21	0.00012832	negative	sense
ccb452	ccmFc	ccmFc	C	C	C	832	802	805	832	51820	ccb452-832	257	CT	0.12	6.4e-09	negative	sense
ccb452	ccmFc	ccmFc	C	C	C	561	543	540	561	53051	ccb452-561	33	CT	0.38	0.00057645	negative	sense	331139	ccmFc-543	39	CT	0.62	5.83e-09	positive	sense
ccb452	ccmFc	ccmFc	C	T	T	415	406	406	415	53197	ccb452-415	334	CT	0.57	4.19e-72	negative	sense
ccb452	ccmFc	ccmFc	C	C	C	406	397	397	406	53206	ccb452-406	336	CT	0.52	2.01e-64	negative	sense	330993	ccmFc-397	22	CT	0.77	5.7e-07	positive	sense
ccb452	ccmFc	ccmFc	C	C	C	378	369	369	378	53234	ccb452-378	247	CT	0.12	2.59e-08	negative	sense	330965	ccmFc-369	37	CT	0.27	0.00328799	positive	sense
ccb452	ccmFc	ccmFc	C	C	C	334	325	334	334	53278	ccb452-334	87	CT	0.79	3.22e-30	negative	sense	330921	ccmFc-325	72	CT	0.53	1.15e-13	positive	sense
ccb452	ccmFc	ccmFc	C	C	C	333	324	333	333	53279	ccb452-333	88	CT	0.69	1.2e-24	negative	sense
ccb452	ccmFc	ccmFc	C	C	C	175	175	175	175	53437	ccb452-175	40	CT	0.23	0.00715777	negative	sense
ccb452	ccmFc	ccmFc	C	C	C	160	160	160	160	53452	ccb452-160	39	CT	0.31	0.000728556	negative	sense	330756	ccmFc-160	15	CT	0.53	0.00709645	positive	sense
ccb452	ccmFc	ccmFc	C	T	C	155	155	155	155	53457	ccb452-155	56	CT	0.61	9.22e-13	negative	sense
ccb452	ccmFc	ccmFc	C	C	C	146	146	146	146	53466	ccb452-146	81	CT	0.72	6.04e-24	negative	sense	330742	ccmFc-146	20	CT	0.7	1.97e-05	positive	sense
ccb452	ccmFc	ccmFc	C	C	C	123	123	123	123	53489	ccb452-123	81	CT	0.59	4.85e-18	negative	sense	330719	ccmFc-123	24	CT	0.71	1.15e-06	positive	sense
ccb452	ccmFc	ccmFc	C	C	C	122	122	122	122	53490	ccb452-122	82	CT	0.76	2.91e-26	negative	sense	330718	ccmFc-122	24	CT	0.71	1.15e-06	positive	sense
ccb452	ccmFc	ccmFc	C	C	C	103	103	103	103	53509	ccb452-103	71	CT	0.69	1.25e-19	negative	sense	330699	ccmFc-103	26	CT	0.73	1.38e-07	positive	sense
ccb452	ccmFc	ccmFc	C	C	C	50	50	50	50	53562	ccb452-50	44	CT	0.59	1.37e-09	negative	sense	330646	ccmFc-50	16	CT	0.81	1.93e-05	positive	sense
rpl5	rpl5	rpl5	C	T	C	35	35	35	35	57808	rpl5-35	90	CT	0.79	5.23e-31	positive	sense									411855	rpl5-35	CU	6	1	0.007576	positive	sense
rpl5	rpl5	rpl5	C	C	C	58	58	58	58	57831	rpl5-58	42	CT	0.5	2.47e-07	positive	sense
rpl5	rpl5	rpl5	C	T	T	59	59	59	59	57832	rpl5-59	27	CT	0.81	2.02e-09	positive	sense
rpl5	rpl5	rpl5	C	C	C	64	64	64	64	57837	rpl5-64	32	CT	0.5	1.44e-05	positive	sense
rpl5	rpl5	rpl5	C	T	T	92	92	92	92	57865	rpl5-92	49	CT	0.49	2.32e-08	positive	sense
rpl5	rpl5	rpl5	C	T	T	169	169	163	169	57942	rpl5-169	72	CT	0.82	8.4e-26	positive	sense
rpl5	rpl5	rpl5	C	T	T	317	326	314	329	58090	rpl5-317	1747	CT	0.93	0	positive	sense
rpl5	rpl5	rpl5	C	T	C	329	338	326	341	58102	rpl5-329	1637	CT	0.97	0	positive	sense
rpl5	rpl5	rpl5	C	T	C	512	521	509	524	58285	rpl5-512	141	CT	0.84	2.65e-55	positive	sense
cob	cob	cob	A	A	A	72	72	72	72	60306	cob-72	128	AG	0.15	1.04e-05	positive	sense
cob	cob	cob	A	A	A	74	74	74	74	60308	cob-74	126	AC	0.14	2.11e-05	positive	sense
cob	cob	cob	T	T	T	102	102	102	102	60336	cob-102	220	TC	0.13	9.44e-08	positive	sense
cob	cob	cob	C	T	T	118	118	118	118	60352	cob-118	2937	CT	0.98	0	positive	sense
cob	cob	cob	A	A	A	237	237	237	237	60471	cob-237	1223	AT	0.11	2.34e-34	positive	sense
cob	cob	cob	C	C	T	286	286	286	286	60520	cob-286	2548	CT	0.99	0	positive	sense	304756	cob-286	200	CT	0.92	1.28e-92	negative	sense
cob	cob	cob	C	C	C	325	325	325	325	60559	cob-325	2416	CT	0.97	0	positive	sense	304717	cob-325	260	CT	0.9	9.19e-118	negative	sense	20153	cob-325	CU	17	1	7.71e-09	negative	sense
cob	cob	cob	C	C	C	568	568	568	568	60802	cob-568	506	CT	0.99	2.71e-285	positive	sense	304474	cob-568	62	CT	0.92	3.41e-28	negative	sense
cob	cob	cob	C	C	C	610	610	610	610	60844	cob-610	370	CT	0.21	3.45e-23	positive	sense
cob	cob	cob	C	C	G	924	924	924	924	61158	cob-924	2868	CT	0.14	5.69e-106	positive	sense
cob	cob	cob	C	T	C	1084	1084	1084	1084	61318	cob-1084	3534	CT	1	0	positive	sense									19394	cob-1084	CU	6	1	0.00757576	negative	sense
cob	cob	cob	C	C	C	1160	1160	1160	1160	61394	cob-1160	1277	CT	0.32	3.39e-130	positive	sense									19318	cob-1160	CU	5	1	0.0238095	negative	sense
nad6	nad6	nad6	G	G	G	591	591	591	591	76669	nad6-591	150	GA	0.46	7.78e-23	negative	sense
nad6	nad6	nad6	G	G	G	590	590	590	590	76670	nad6-590	167	GA	0.32	1.11e-16	negative	sense
nad6	nad6	nad6	G	G	G	588	588	588	588	76672	nad6-588	170	GA	0.1	4.92e-05	negative	sense
nad6	nad6	nad6	G	G	G	587	587	587	587	76673	nad6-587	171	GA	0.12	6.08e-06	negative	sense
nad6	nad6	nad6	G	G	G	585	585	585	585	76675	nad6-585	174	GA	0.13	1.47e-06	negative	sense
nad6	nad6	nad6	T	T	T	584	584	584	584	76676	nad6-584	181	TC	0.21	1.66e-10	negative	sense
nad6	nad6	nad6	C	T	C	463	463	463	463	76797	nad6-463	755	CT	0.96	0	negative	sense									50085	nad6-463	CU	157	0.99	1.64e-89	positive	sense
nad6	nad6	nad6	C	C	T	446	446	446	446	76814	nad6-446	869	CT	0.99	0	negative	sense	59691	nad6-446	72	CT	1	4.93e-41	negative	sense
nad6	nad6	nad6	C	C	C	191	191	191	191	77069	nad6-191	168	CT	0.96	2.26e-86	negative	sense	59946	nad6-191	57	CT	1	3.75e-32	negative	sense	49813	nad6-191	CU	8	0.88	0.005051	positive	sense
nad6	nad6	nad6	C	C	C	169	169	169	169	77091	nad6-169	103	CT	0.93	5.07e-49	negative	sense	59968	nad6-169	32	CT	1	1.8e-17	negative	sense	49791	nad6-169	CU	8	0.88	0.005051	positive	sense
nad6	nad6	nad6	C	C	C	161	161	161	161	77099	nad6-161	98	CT	0.91	5.18e-44	negative	sense	59976	nad6-161	28	CT	1	3.79e-15	negative	sense	49783	nad6-161	CU	10	0.9	0.000547	positive	sense
nad6	nad6	nad6	C	C	C	89	89	89	89	77171	nad6-89	164	CT	0.99	9.16e-92	negative	sense	60048	nad6-89	83	CT	0.98	4.94e-44	negative	sense	49711	nad6-89	CU	43	0.98	2.79e-22	positive	sense
nad6	nad6	nad6	C	C	C	88	88	88	88	77172	nad6-88	175	CT	0.99	3.13e-100	negative	sense	60049	nad6-88	83	CT	0.98	4.94e-44	negative	sense	49710	nad6-88	CU	45	0.98	1.95e-23	positive	sense
nad6	nad6	nad6	C	T	T	53	53	53	53	77207	nad6-53	430	CT	0.96	3.42e-224	negative	sense
nad6	nad6	nad6	C	C	C	26	26	26	26	77234	nad6-26	353	CT	0.99	2.18e-204	negative	sense	60111	nad6-26	132	CT	0.98	7.91e-73	negative	sense	49648	nad6-26	CU	12	0.92	5.36e-05	positive	sense
nad2	nad2	nad2	C	-	C	530	0	455	530	79788	nad2-530	63	CT	0.86	6.8e-25	negative	sense									273421	nad2-455	CU	5	1	0.0238095	negative	sense
nad2	nad2	nad2	C	-	C	461	0	386	461	79857	nad2-461	430	CT	0.96	8.92e-223	negative	sense
nad2	nad2	nad2	C	-	T	427	0	352	427	79891	nad2-427	495	CT	0.94	1.37e-244	negative	sense
nad2	nad2	nad2	C	-	C	394	0	319	394	79924	nad2-394	334	CT	0.98	3.61e-182	negative	sense									273557	nad2-319	CU	6	1	0.00757576	negative	sense
nad2	nad2	nad2	C	-	C	389	0	314	389	79929	nad2-389	335	CT	0.96	1.09e-176	negative	sense									273562	nad2-314	CU	6	1	0.00757576	negative	sense
nad2	nad2	nad2	C	-	C	344	0	269	344	79974	nad2-344	309	CT	0.95	4.08e-156	negative	sense
nad2	nad2	nad2	C	-	C	341	0	266	341	79977	nad2-341	301	CT	0.98	5.95e-166	negative	sense
nad2	nad2	nad2	C	-	C	90	0	57	90	81208	nad2-90	58	CT	0.69	6.43e-16	negative	sense
nad2	nad2	nad2	C	-	T	89	0	56	89	81209	nad2-89	60	CT	0.95	2.27e-29	negative	sense
nad2	nad2	nad2	C	-	-	28	0	0	28	81270	nad2-28	292	CT	0.64	3.52e-74	negative	sense
nad2	nad2	nad2	C	-	-	19	0	0	19	81279	nad2-19	289	CT	0.1	1.45e-08	negative	sense
rps4	rps4	rps4	C	C	C	1057	1027	1024	1102	82060	rps4-1057	29	CT	0.54	2.59e-05	negative	sense	248612	rps4-1027	6	CT	1	0.00757576	negative	sense
rps4	rps4	rps4	C	C	T	1052	1022	1019	1097	82065	rps4-1052	25	CT	0.6	1.7e-05	negative	sense	248617	rps4-1022	6	CT	1	0.00757576	negative	sense
rps4	rps4	rps4	C	C	C	1043	1013	1010	1088	82074	rps4-1043	26	CT	0.54	5.78e-05	negative	sense
rps4	rps4	rps4	C	C	C	1042	1012	1009	1087	82075	rps4-1042	64	CT	0.73	2.05e-19	negative	sense
rps4	rps4	rps4	C	C	C	992	962	959	1037	82125	rps4-992	63	CT	0.92	9.45e-29	negative	sense	248677	rps4-962	21	CT	0.9	8.62e-09	negative	sense
rps4	rps4	rps4	C	C	C	967	937	934	1012	82150	rps4-967	52	CT	0.85	6.32e-20	negative	sense	248702	rps4-937	17	CT	0.88	1.06e-06	negative	sense
rps4	rps4	rps4	C	C	C	956	926	923	1001	82161	rps4-956	53	CT	0.94	2.14e-25	negative	sense	248713	rps4-926	18	CT	0.94	3.58e-08	negative	sense
rps4	rps4	rps4	C	C	C	524	482	479	524	82593	rps4-524	10	CT	0.8	0.00273875	negative	sense
rps4	rps4	rps4	C	C	C	377	335	332	377	82740	rps4-377	137	CT	0.8	3.83e-49	negative	sense	249304	rps4-335	17	CT	1	7.71e-09	negative	sense
rps4	rps4	rps4	C	C	C	332	290	287	332	82785	rps4-332	144	CT	0.78	5.37e-49	negative	sense	249349	rps4-290	34	CT	0.97	4.07e-17	negative	sense
rps4	rps4	rps4	C	A	C	308	266	263	308	82809	rps4-308	143	CT	0.77	9.12e-48	negative	sense
rps4	rps4	rps4	C	T	T	299	257	254	299	82818	rps4-299	139	CT	0.87	8.87e-58	negative	sense
rps4	rps4	rps4	C	T	C	235	193	193	235	82882	rps4-235	40	CT	0.62	2.12e-09	negative	sense
rps4	rps4	rps4	C	T	T	226	184	184	226	82891	rps4-226	65	CT	0.75	4.43e-20	negative	sense
rps4	rps4	rps4	C	C	T	175	133	133	175	82942	rps4-175	83	CT	0.71	4.05e-24	negative	sense
rps4	rps4	rps4	C	C	T	88	49	49	88	83029	rps4-88	155	CT	0.79	1.33e-53	negative	sense	249590	rps4-49	32	CT	0.97	5.59e-16	negative	sense
rps4	rps4	rps4	C	C	C	77	38	38	77	83040	rps4-77	165	CT	0.76	6.5e-54	negative	sense	249601	rps4-38	38	CT	0.97	2.1e-19	negative	sense
rps4	rps4	rps4	C	-	-	25	0	0	25	83092	rps4-25	185	CT	0.12	7.63e-07	negative	sense
rps4	rps4	rps4	A	-	-	1	0	0	1	83116	rps4-1	100	AG	0.15	0.0003051	negative	sense
orfB	orfB	atp8	C	C	T	10	10	10	10	129918	orfB-10	2374	CT	0.31	9.98e-238	positive	sense
orfB	orfB	atp8	C	C	C	389	398	398	398	130297	orfB-389	196	CT	0.1	6.61e-06	positive	sense
nad7	nad7	nad7	C	C	C	24	24	24	24	132094	nad7-24	435	CT	0.97	1.78e-232	positive	sense
nad7	nad7	nad7	C	C	T	38	38	38	38	132108	nad7-38	361	CT	0.92	2.94e-169	positive	sense	90836	nad7-38	371	CT	0.98	1.09e-205	negative	sense
nad7	nad7	nad7	C	C	C	77	77	77	77	132147	nad7-77	128	CT	0.98	1.82e-70	positive	sense	90797	nad7-77	241	CT	0.98	7.56e-134	negative	sense	427622	nad7-77	CU	17	1	7.71e-09	positive	sense
nad7	nad7	nad7	C	C	C	137	137	137	137	132207	nad7-137	100	CT	0.89	4.24e-43	positive	sense	90737	nad7-137	44	CT	0.93	2.43e-20	negative	sense	427682	nad7-137	CU	5	1	0.02381	positive	sense
nad7	nad7	nad7	C	T	C	200	202	200	202	133233	nad7-200	198	CT	0.9	2.29e-89	positive	sense									428608	nad7-200	CU	8	1	0.000699	positive	sense
nad7	nad7	nad7	C	C	C	209	211	209	211	133242	nad7-209	198	CT	0.92	3.8e-93	positive	sense	89852	nad7-211	53	CT	0.75	1.08e-16	negative	sense
nad7	nad7	nad7	C	C	C	213	215	213	215	134309	nad7-213	70	CT	0.9	1.49e-30	positive	sense
nad7	nad7	nad7	C	C	C	244	246	244	246	134340	nad7-244	186	CT	0.99	8.09e-105	positive	sense
nad7	nad7	nad7	C	C	C	251	253	251	253	134347	nad7-251	185	CT	0.97	1.09e-97	positive	sense
nad7	nad7	nad7	C	C	C	335	337	335	337	134431	nad7-335	221	CT	0.96	2.01e-114	positive	sense
nad7	nad7	nad7	C	C	C	344	346	344	346	134440	nad7-344	218	CT	0.86	8.06e-89	positive	sense
nad7	nad7	nad7	C	C	T	679	681	679	681	134775	nad7-679	131	CT	0.27	4.17e-11	positive	sense
nad7	nad7	nad7	C	C	T	698	700	698	700	135847	nad7-698	164	CT	0.79	3.02e-57	positive	sense
nad7	nad7	nad7	C	C	C	724	726	724	726	135873	nad7-724	184	CT	0.83	8.92e-70	positive	sense									430457	nad7-724	CU	20	1	1.52e-10	positive	sense
nad7	nad7	nad7	C	C	T	734	736	734	736	135883	nad7-734	191	CT	0.91	1.47e-87	positive	sense
nad7	nad7	nad7	C	C	C	739	741	739	741	135888	nad7-739	189	CT	0.82	2.92e-70	positive	sense									430472	nad7-739	CU	20	1	1.52e-10	positive	sense
nad7	nad7	nad7	C	C	C	769	771	769	771	135918	nad7-769	368	CT	0.9	5.16e-165	positive	sense
nad7	nad7	nad7	C	C	T	789	791	789	791	135938	nad7-789	271	CT	0.16	5.6e-12	positive	sense
nad7	nad7	nad7	C	C	C	795	797	795	797	135944	nad7-795	251	CT	0.55	5.83e-51	positive	sense
nad7	nad7	nad7	C	C	C	963	965	963	965	137931	nad7-963	42	CT	0.38	2.84e-05	positive	sense
nad7	nad7	nad7	C	C	C	1050	1052	1050	1052	138018	nad7-1050	806	CT	0.15	1.08e-32	positive	sense									432125	nad7-1050	CU	24	0.92	2.15e-10	positive	sense
nad7	nad7	nad7	C	T	C	1057	1059	1057	1059	138025	nad7-1057	799	CT	0.99	0	positive	sense									432132	nad7-1057	CU	17	0.71	0.000116	positive	sense
nad7	nad7	nad7	C	C	T	1088	1090	1088	1090	138056	nad7-1088	480	CT	0.94	5.69e-236	positive	sense
nad7	nad7	nad7	C	C	C	1103	1105	1103	1105	138071	nad7-1103	397	CT	0.96	8.42e-208	positive	sense									432178	nad7-1103	CU	8	0.88	0.005051	positive	sense
nad7	nad7	nad7	C	C	C	1124	1126	1124	1126	138092	nad7-1124	229	CT	0.97	1.73e-123	positive	sense
nad7	nad7	nad7	C	C	C	1137	1139	1137	1139	138105	nad7-1137	193	CT	0.6	2.03e-44	positive	sense
nad5	nad5	nad5	C	C	C	1318	1318	1318	1318	140852	nad5-1318	451	CT	0.12	9.47e-15	negative	sense
nad5	nad5	nad5	C	C	C	1275	1275	1275	1275	140895	nad5-1275	499	CT	1	1.85e-294	negative	sense
nad5	nad5	nad5	G	G	G	1273	1273	1273	1273	140897	nad5-1273	490	GA	1	4.64e-289	negative	sense
nad5	nad5	nad5	C	T	T	875	875	875	875	141295	nad5-875	1088	CT	0.95	0	negative	sense
nad5	nad5	nad5	C	T	C	835	835	835	835	141335	nad5-835	818	CT	0.97	0	negative	sense									36064	nad5-835	CU	42	0.93	3.16e-19	positive	sense
nad5	nad5	nad5	C	C	C	801	801	801	801	141369	nad5-801	578	CT	0.34	2.19e-65	negative	sense
nad5	nad5	nad5	C	T	C	725	725	725	725	141445	nad5-725	589	CT	0.99	0	negative	sense									35954	nad5-725	CU	22	1	1.09e-11	positive	sense
nad5	nad5	nad5	C	T	C	676	676	676	676	141494	nad5-676	120	CT	0.98	9.51e-66	negative	sense									35905	nad5-676	CU	21	1	4.09e-11	positive	sense
nad5	nad5	nad5	C	T	C	629	629	629	629	141541	nad5-629	195	CT	0.94	1.59e-95	negative	sense
nad5	nad5	nad5	C	T	C	609	609	609	609	141561	nad5-609	349	CT	0.86	9.86e-143	negative	sense
nad5	nad5	nad5	C	C	C	608	608	608	608	141562	nad5-608	353	CT	0.94	7.84e-176	negative	sense									35837	nad5-608	CU	8	1	0.000699	positive	sense
nad5	nad5	nad5	C	T	T	598	598	598	598	141572	nad5-598	312	CT	0.96	1.11e-164	negative	sense
nad5	nad5	nad5	C	T	T	553	553	553	553	141617	nad5-553	660	CT	0.97	0	negative	sense
nad5	nad5	nad5	C	T	C	548	548	548	548	141622	nad5-548	648	CT	0.97	0	negative	sense									35777	nad5-548	CU	6	1	0.007576	positive	sense
nad5	nad5	nad5	C	T	T	494	494	494	494	141676	nad5-494	3727	CT	0.98	0	negative	sense
nad5	nad5	nad5	C	T	C	398	398	398	398	141772	nad5-398	554	CT	0.98	1.48e-301	negative	sense									35627	nad5-398	CU	6	1	0.007576	positive	sense
nad5	nad5	nad5	C	T	C	374	374	374	374	141796	nad5-374	234	CT	0.94	3.21e-114	negative	sense									35603	nad5-374	CU	7	1	0.002331	positive	sense
nad5	nad5	nad5	C	T	T	358	358	358	358	141812	nad5-358	246	CT	0.97	1.94e-130	negative	sense
nad5	nad5	nad5	C	T	T	272	272	272	272	141898	nad5-272	757	CT	0.96	0	negative	sense
nad5	nad5	nad5	C	T	C	242	242	242	242	141928	nad5-242	487	CT	0.89	7.37e-212	negative	sense
nad1	nad1	nad1	C	C	G	937	937	928	937	143260	nad1-937	556	CT	0.94	2.34e-275	negative	sense	315077	nad1-937	685	CT	0.98	0	negative	sense
nad1	nad1	nad1	C	C	C	928	928	919	928	143269	nad1-928	568	CT	0.95	1.55e-283	negative	sense	315086	nad1-928	604	CT	0.96	0	negative	sense	266013	nad1-919	CU	9	1	0.00020568	negative	sense
nad1	nad1	nad1	C	C	C	898	898	889	898	143299	nad1-898	703	CT	0.95	0	negative	sense	315116	nad1-898	484	CT	0.99	2.27e-270	negative	sense	266043	nad1-889	CU	14	1	3.74e-07	negative	sense
nad1	nad1	nad1	C	C	C	823	823	814	823	143374	nad1-823	1471	CT	0.97	0	negative	sense	315191	nad1-823	150	CT	0.98	9.06e-82	negative	sense	266118	nad1-814	CU	11	0.91	0.00017294	negative	sense
nad1	nad1	nad1	C	T	C	725	725	716	725	143472	nad1-725	73	CT	0.86	2.33e-29	negative	sense
matR	matR	matR	C	C	C	1895	1910	1832	1910	144418	matR-1895	130	CT	0.94	3.36e-63	negative	sense	315939	matR-1910	9	CT	0.89	0.00168655	negative	sense
matR	matR	matR	C	G	G	1865	1880	1802	1880	144448	matR-1865	121	CG	1	3.37e-70	negative	sense
matR	matR	matR	C	T	C	1807	1822	1744	1822	144506	matR-1807	111	CT	0.81	2.64e-40	negative	sense									6086	matR-1744	CU	8	1	0.0006993	negative	sense
matR	matR	matR	C	T	C	1771	1786	1708	1786	144542	matR-1771	212	CT	0.8	1.68e-76	negative	sense									6122	matR-1708	CU	9	1	0.00020568	negative	sense
matR	matR	matR	C	C	C	1751	1766	1688	1766	144562	matR-1751	209	CT	0.91	1.59e-95	negative	sense	316083	matR-1766	68	CT	0.9	1.88e-29	negative	sense	6142	matR-1688	CU	9	1	0.00020568	negative	sense
matR	matR	matR	C	C	C	1731	1746	1668	1746	144582	matR-1731	217	CT	0.71	3.93e-63	negative	sense
matR	matR	matR	C	C	C	1730	1745	1667	1745	144583	matR-1730	209	CT	0.94	1.48e-103	negative	sense	316104	matR-1745	47	CT	0.81	1.53e-16	negative	sense	6163	matR-1667	CU	11	1	1.701e-05	negative	sense
matR	matR	matR	C	C	C	1596	1611	1533	1611	144717	matR-1596	538	CT	0.57	1.62e-115	negative	sense
matR	matR	matR	C	C	C	1593	1608	1530	1608	144720	matR-1593	534	CT	0.62	2.46e-129	negative	sense
matR	matR	matR	C	C	C	1408	1423	1351	1423	144905	matR-1408	656	CT	0.14	7.88e-26	negative	sense
matR	matR	matR	C	C	C	461	473	413	473	145852	matR-461	140	CT	0.95	3.51e-70	negative	sense
matR	matR	matR	C	T	C	374	386	326	386	145939	matR-374	118	CT	0.87	3.91e-49	negative	sense
matR	matR	matR	A	G	A	297	309	249	309	146016	matR-297	53	AC	1	8.61e-30	negative	sense
matR	matR	matR	C	C	C	214	226	166	226	146099	matR-214	421	CT	0.18	1.36e-22	negative	sense
orfX	orfX	mttB	C	C	C	59	53	41	62	157549	orfX-59	39	CT	0.82	5.53e-14	positive	sense	79063	orfX-53	284	CT	0.87	3.24e-117	negative	sense
orfX	orfX	mttB	C	T	C	145	139	127	148	157635	orfX-145	13	CT	0.77	0.000491318	positive	sense
orfX	orfX	mttB	C	C	C	161	155	143	164	157651	orfX-161	14	CT	0.71	0.000669548	positive	sense	78961	orfX-155	88	CT	0.85	9.41e-35	negative	sense
orfX	orfX	mttB	C	C	C	164	158	146	167	157654	orfX-164	14	CT	0.71	0.000669548	positive	sense	78958	orfX-158	89	CT	0.94	1.93e-43	negative	sense
orfX	orfX	mttB	C	C	C	361	355	343	364	157851	orfX-361	42	CT	0.61	2.59e-09	positive	sense	78761	orfX-355	88	CT	0.95	3.95e-44	negative	sense	9621	mttB-343	CU	12	0.75	0.00137973	negative	sense
orfX	orfX	mttB	C	C	C	364	358	346	367	157854	orfX-364	36	CT	0.5	2.85e-06	positive	sense	78758	orfX-358	88	CT	0.9	1.81e-38	negative	sense	9618	mttB-346	CU	10	0.9	0.00054667	negative	sense
orfX	orfX	mttB	C	C	C	379	373	361	382	157869	orfX-379	38	CT	0.63	4.76e-09	positive	sense	78743	orfX-373	57	CT	0.95	1.16e-27	negative	sense	9603	mttB-361	CU	12	0.75	0.00137973	negative	sense
orfX	orfX	mttB	C	C	C	406	400	388	409	157896	orfX-406	32	CT	0.41	0.000242132	positive	sense									9576	mttB-388	CU	12	0.75	0.00137973	negative	sense
orfX	orfX	mttB	C	C	T	407	401	389	410	157897	orfX-407	32	CT	0.38	0.00057645	positive	sense	78715	orfX-401	25	CT	0.8	1.99e-08	negative	sense
orfX	orfX	mttB	C	C	C	412	406	394	415	157902	orfX-412	41	CT	0.37	6.48e-05	positive	sense	78710	orfX-406	25	CT	0.88	5.35e-10	negative	sense	9570	mttB-394	CU	12	0.75	0.00137973	negative	sense
orfX	orfX	mttB	C	C	C	440	434	422	443	157930	orfX-440	34	CT	0.44	4.44e-05	positive	sense	78682	orfX-434	21	CT	0.9	8.62e-09	negative	sense
orfX	orfX	mttB	C	C	C	474	468	456	477	157964	orfX-474	76	CT	0.45	1.1e-11	positive	sense	78648	orfX-468	38	CT	0.58	5.04e-08	negative	sense
orfX	orfX	mttB	C	T	C	505	499	487	508	157995	orfX-505	80	CT	0.85	2.37e-31	positive	sense
orfX	orfX	mttB	C	T	C	530	524	512	533	158020	orfX-530	62	CT	0.84	1.61e-23	positive	sense
orfX	orfX	mttB	C	C	C	538	532	520	541	158028	orfX-538	57	CT	0.86	1.43e-22	positive	sense	78584	orfX-532	123	CT	0.98	1.62e-67	negative	sense
orfX	orfX	mttB	C	C	T	581	575	563	584	158071	orfX-581	95	CT	0.58	1.4e-20	positive	sense	78541	orfX-575	245	CT	0.98	1.6e-134	negative	sense
orfX	orfX	mttB	C	C	C	586	580	568	589	158076	orfX-586	95	CT	0.25	1.66e-07	positive	sense	78536	orfX-580	240	CT	0.12	6.02e-09	negative	sense
orfX	orfX	mttB	C	C	C	643	637	625	646	158133	orfX-643	167	CT	0.91	3.1e-76	positive	sense	78479	orfX-637	431	CT	0.97	3.23e-226	negative	sense	9339	mttB-625	CU	30	0.97	7.62e-15	negative	sense
orfX	orfX	mttB	C	A	C	649	643	631	652	158139	orfX-649	156	CT	0.83	4.39e-59	positive	sense									9333	mttB-631	CU	31	0.81	1.1e-10	negative	sense
orfX	orfX	mttB	C	C	C	666	660	648	669	158156	orfX-666	123	CT	0.54	1.06e-24	positive	sense
orfX	orfX	mttB	C	C	T	693	687	675	696	158183	orfX-693	55	CT	0.69	4.13e-15	positive	sense	78429	orfX-687	683	CT	0.87	1.23e-286	negative	sense
orfX	orfX	mttB	C	C	C	700	694	682	703	158190	orfX-700	54	CT	0.87	7.48e-22	positive	sense	78422	orfX-694	713	CT	0.93	0	negative	sense	9282	mttB-682	CU	27	0.96	3.75e-13	negative	sense
orfX	orfX	mttB	C	C	C	705	699	687	708	158195	orfX-705	55	CT	0.53	2.38e-10	positive	sense									9277	mttB-687	CU	28	0.71	6.55e-08	negative	sense
orfX	orfX	mttB	C	T	C	746	740	728	749	158236	orfX-746	60	CT	0.73	4.01e-18	positive	sense
nad4	nad4	nad4	C	T	T	29	29	20	29	161721	nad4-29	291	CT	0.9	7.48e-129	positive	sense
nad4	nad4	nad4	C	C	C	74	74	65	74	161766	nad4-74	1004	CT	0.98	0	positive	sense	198458	nad4-74	234	CT	0.51	5.1e-44	positive	sense
nad4	nad4	nad4	C	C	C	84	84	75	84	161776	nad4-84	996	CT	0.24	1.69e-71	positive	sense
nad4	nad4	nad4	C	T	C	107	107	98	107	161799	nad4-107	973	CT	0.99	0	positive	sense
nad4	nad4	nad4	C	T	C	158	158	149	158	161850	nad4-158	607	CT	0.97	0	positive	sense									326333	nad4-149	CU	33	0.85	1.76e-12	negative	sense
nad4	nad4	nad4	C	C	T	164	164	155	164	161856	nad4-164	274	CT	0.85	8.93e-107	positive	sense	198548	nad4-164	40	CT	0.95	2.98e-19	positive	sense
nad4	nad4	nad4	C	C	C	166	166	157	166	161858	nad4-166	271	CT	0.85	1.43e-106	positive	sense	198550	nad4-166	43	CT	0.91	9.86e-19	positive	sense	326325	nad4-157	CU	34	0.85	5.32e-13	negative	sense
nad4	nad4	nad4	C	C	C	197	197	188	197	161889	nad4-197	302	CT	0.91	4.22e-137	positive	sense	198581	nad4-197	47	CT	0.94	5.11e-22	positive	sense	326294	nad4-188	CU	40	0.9	4.26e-17	negative	sense
nad4	nad4	nad4	A	A	A	318	318	309	318	162010	nad4-318	660	AT	0.1	2.81e-18	positive	sense
nad4	nad4	nad4	C	C	C	362	362	353	362	162054	nad4-362	2192	CT	0.99	0	positive	sense	198746	nad4-362	112	CT	0.99	8.74e-63	positive	sense
nad4	nad4	nad4	C	C	C	376	376	367	376	162068	nad4-376	2198	CT	0.99	0	positive	sense	198760	nad4-376	113	CT	0.99	2.23e-63	positive	sense
nad4	nad4	nad4	C	T	T	403	403	394	403	162095	nad4-403	2137	CT	0.99	0	positive	sense
nad4	nad4	nad4	C	T	C	436	436	427	436	162128	nad4-436	317	CT	1	7.05e-183	positive	sense									326055	nad4-427	CU	24	0.92	2.15e-10	negative	sense
nad4	nad4	nad4	C	C	C	437	437	428	437	162129	nad4-437	282	CT	0.98	5.57e-151	positive	sense	198821	nad4-437	16	CT	0.94	4.28e-07	positive	sense	326054	nad4-428	CU	23	0.78	1.88e-07	negative	sense
nad4	nad4	nad4	C	C	C	449	449	440	449	162141	nad4-449	32	CT	0.94	8.95e-15	positive	sense	198833	nad4-449	14	CT	0.86	3.44e-05	positive	sense	326042	nad4-440	CU	22	0.86	1.94e-08	negative	sense
nad4	nad4	nad4	C	T	C	608	608	599	608	163771	nad4-608	500	CT	0.98	5.03e-274	positive	sense
nad4	nad4	nad4	C	C	C	636	636	627	636	163799	nad4-636	603	CT	0.11	8.17e-18	positive	sense
nad4	nad4	nad4	C	T	C	767	767	758	767	163930	nad4-767	578	CT	0.98	0	positive	sense									324329	nad4-758	CU	20	0.9	2.91e-08	negative	sense
nad4	nad4	nad4	C	T	T	784	784	775	784	163947	nad4-784	535	CT	0.98	4.69e-297	positive	sense
nad4	nad4	nad4	C	T	C	836	836	827	836	163999	nad4-836	483	CT	0.91	1.61e-221	positive	sense
nad4	nad4	nad4	C	T	T	1033	1033	1024	1033	167277	nad4-1033	649	CT	0.99	0	positive	sense
nad4	nad4	nad4	C	T	C	1101	1101	1092	1101	167345	nad4-1101	100	CT	0.89	4.24e-43	positive	sense
nad4	nad4	nad4	C	C	C	1131	1131	1122	1131	167375	nad4-1131	163	CT	0.34	3.69e-18	positive	sense
nad4	nad4	nad4	C	T	T	1148	1148	1139	1148	167392	nad4-1148	132	CT	0.98	3.51e-71	positive	sense
nad4	nad4	nad4	C	T	C	1172	1172	1163	1172	167416	nad4-1172	411	CT	1	9.12e-237	positive	sense									321321	nad4-1163	CU	6	1	0.00757576	negative	sense
nad4	nad4	nad4	C	T	C	1194	1194	1185	1194	167438	nad4-1194	3053	CT	0.12	2.3e-98	positive	sense
nad4	nad4	nad4	C	A	C	1206	1206	1197	1206	167450	nad4-1206	3124	CT	0.27	4.88e-265	positive	sense
nad4	nad4	nad4	C	T	C	1355	1355	1346	1355	167599	nad4-1355	4213	CT	1	0	positive	sense									321138	nad4-1346	CU	14	1	3.74e-07	negative	sense
nad4	nad4	nad4	C	C	C	1373	1373	1364	1373	167617	nad4-1373	1251	CT	0.99	0	positive	sense	204449	nad4-1373	79	CT	0.82	3.6e-29	positive	sense	321120	nad4-1364	CU	11	1	1.701e-05	negative	sense
nad4	nad4	nad4	C	G	G	1399	1399	1390	1399	169585	nad4-1399	95	CG	0.32	1.11e-09	positive	sense
nad4	nad4	nad4	C	C	T	1405	1405	1396	1405	169591	nad4-1405	115	CT	0.46	3.77e-18	positive	sense
nad4	nad4	nad4	C	C	C	1417	1417	1408	1417	169603	nad4-1417	116	CT	0.8	2.39e-41	positive	sense	207426	nad4-1417	27	CT	0.56	2.29e-05	positive	sense	318239	nad4-1408	CU	47	0.66	5.44e-12	negative	sense
nad4	nad4	nad4	C	C	C	1433	1433	1424	1433	169619	nad4-1433	109	CT	0.91	4.29e-49	positive	sense									318223	nad4-1424	CU	27	0.48	0.00017306	negative	sense
orf25	orf25	atp4	C	G	C	573	577	572	577	188090	orf25-573	62	CG	0.56	2.15e-12	negative	sense
orf25	orf25	atp4	G	C	G	567	570	567	570	188096	orf25-567	164	GA	0.15	3.34e-07	negative	sense
orf25	orf25	atp4	C	C	C	416	419	416	419	188247	orf25-416	310	CT	0.97	5.03e-168	negative	sense	18577	orf25-419	86	CT	0.99	2.03e-47	negative	sense	292695	atp4-416	CU	33	0.97	1.51e-16	positive	sense
orf25	orf25	atp4	C	C	C	395	398	395	398	188268	orf25-395	1481	CT	0.95	0	negative	sense	18598	orf25-398	89	CT	0.98	1.54e-47	negative	sense	292674	atp4-395	CU	28	1	3.79e-15	positive	sense
orf25	orf25	atp4	C	C	C	382	385	382	385	188281	orf25-382	1543	CT	0.36	2.92e-187	negative	sense
orf25	orf25	atp4	C	G	C	251	254	251	254	188412	orf25-251	385	CT	1	8.3e-226	negative	sense
orf25	orf25	atp4	C	G	C	250	253	250	253	188413	orf25-250	386	CT	0.88	3.93e-166	negative	sense
orf25	orf25	atp4	C	C	C	248	251	248	251	188415	orf25-248	384	CT	1	8.62e-228	negative	sense
orf25	orf25	atp4	C	A	A	193	196	193	196	188470	orf25-193	228	CA	1	7.48e-132	negative	sense
orf25	orf25	atp4	C	C	C	138	141	138	141	188525	orf25-138	65	CT	0.72	2.97e-19	negative	sense
orf25	orf25	atp4	C	C	C	89	92	89	92	188574	orf25-89	83	CT	0.93	7.32e-39	negative	sense	18904	orf25-92	136	CT	0.99	5.04e-77	negative	sense	292368	atp4-89	CU	13	1	1.35e-06	positive	sense
orf25	orf25	atp4	G	A	C	29	29	29	29	188634	orf25-29	614	GC	1	0	negative	sense
nad4L	nad4L	nad4L	C	C	C	197	197	197	197	189035	nad4L-197	146	CT	0.88	4.76e-61	negative	sense	299025	nad4L-197	254	CT	0.97	3.99e-135	positive	sense	292005	nad4L-197	CU	19	1	5.66e-10	positive	sense
nad4L	nad4L	nad4L	C	C	C	188	188	188	188	189044	nad4L-188	143	CT	0.92	4.23e-67	negative	sense	299016	nad4L-188	261	CT	0.96	2.52e-136	positive	sense	291996	nad4L-188	CU	18	1	2.09e-09	positive	sense
nad4L	nad4L	nad4L	C	T	C	131	131	131	131	189101	nad4L-131	398	CT	0.94	7.51e-194	negative	sense
nad4L	nad4L	nad4L	C	C	C	110	110	110	110	189122	nad4L-110	391	CT	0.94	1.52e-193	negative	sense	298938	nad4L-110	42	CT	0.93	3.16e-19	positive	sense
nad4L	nad4L	nad4L	C	C	C	100	100	100	100	189132	nad4L-100	399	CT	0.94	3.77e-198	negative	sense	298928	nad4L-100	24	CT	0.88	1.78e-09	positive	sense
nad4L	nad4L	nad4L	C	C	C	95	95	95	95	189137	nad4L-95	409	CT	0.98	6.47e-221	negative	sense	298923	nad4L-95	21	CT	0.95	8.21e-10	positive	sense
nad4L	nad4L	nad4L	C	T	C	86	86	86	86	189146	nad4L-86	418	CT	0.97	4.44e-223	negative	sense
nad4L	nad4L	nad4L	T	T	T	54	54	54	54	189178	nad4L-54	90	TC	0.17	0.000290297	negative	sense
nad4L	nad4L	nad4L	C	C	C	41	41	41	41	189191	nad4L-41	39	CT	0.92	1.45e-17	negative	sense
nad4L	nad4L	nad4L	C	C	T	21	21	21	21	189211	nad4L-21	103	CT	0.22	4.17e-07	negative	sense
cox3	cox3	cox3	C	T	T	112	157	112	157	218391	cox3-112	1488	CT	0.98	0	positive	sense
cox3	cox3	cox3	C	C	C	245	290	245	290	218524	cox3-245	1412	CT	0.99	0	positive	sense	17779	cox3-290	412	CT	0.99	1.6e-235	negative	sense	484944	cox3-245	CU	59	0.8	2.11e-20	negative	sense
cox3	cox3	cox3	C	C	T	257	302	257	302	218536	cox3-257	1420	CT	0.93	0	positive	sense	17767	cox3-302	533	CT	0.95	4.66e-269	negative	sense
cox3	cox3	cox3	C	C	C	311	356	311	356	218590	cox3-311	161	CT	0.96	2.58e-82	positive	sense	17713	cox3-356	830	CT	0.99	0	negative	sense	484878	cox3-311	CU	84	0.99	3.07e-46	negative	sense
cox3	cox3	cox3	C	C	C	314	359	314	359	218593	cox3-314	148	CT	0.97	1.54e-77	positive	sense	17710	cox3-359	813	CT	0.98	0	negative	sense	484875	cox3-314	CU	90	1	1e-51	negative	sense
cox3	cox3	cox3	C	C	T	413	458	413	458	218692	cox3-413	611	CT	0.95	0	positive	sense	17611	cox3-458	845	CT	0.99	0	negative	sense
cox3	cox3	cox3	C	C	C	422	467	422	467	218701	cox3-422	614	CT	0.98	0	positive	sense	17602	cox3-467	844	CT	0.99	0	negative	sense	484767	cox3-422	CU	5	1	0.0238095	negative	sense
ccb256	ccmC	ccmC	C	C	C	619	619	619	619	240140	ccb256-619	38	CT	0.61	1.59e-08	negative	sense	60514	ccmC-619	96	CT	0.93	4.61e-45	negative	sense
ccb256	ccmC	ccmC	C	C	C	618	618	618	618	240141	ccb256-618	38	CT	0.39	5.63e-05	negative	sense
ccb256	ccmC	ccmC	C	C	C	614	614	614	614	240145	ccb256-614	35	CT	0.66	8.44e-09	negative	sense	60519	ccmC-614	82	CT	0.96	5.24e-42	negative	sense
ccb256	ccmC	ccmC	C	C	C	608	608	608	608	240151	ccb256-608	74	CT	0.86	6.78e-30	negative	sense	60525	ccmC-608	60	CT	0.95	2.27e-29	negative	sense
ccb256	ccmC	ccmC	C	C	C	575	575	575	575	240184	ccb256-575	71	CT	0.9	4.2e-31	negative	sense	60558	ccmC-575	61	CT	0.84	5.4e-23	negative	sense
ccb256	ccmC	ccmC	C	C	C	568	568	568	568	240191	ccb256-568	80	CT	0.86	3.17e-32	negative	sense	60565	ccmC-568	62	CT	0.9	3.75e-27	negative	sense
ccb256	ccmC	ccmC	C	C	C	548	548	548	548	240211	ccb256-548	78	CT	0.88	5.53e-33	negative	sense	60585	ccmC-548	55	CT	0.85	1.65e-21	negative	sense
ccb256	ccmC	ccmC	C	C	C	521	521	521	521	240238	ccb256-521	84	CT	0.93	2e-39	negative	sense	60612	ccmC-521	35	CT	0.8	5.85e-12	negative	sense
ccb256	ccmC	ccmC	C	C	C	497	497	497	497	240262	ccb256-497	48	CT	0.56	8.29e-10	negative	sense	60636	ccmC-497	10	CT	0.9	0.000546667	negative	sense
ccb256	ccmC	ccmC	C	C	C	473	473	473	473	240286	ccb256-473	49	CT	0.8	8.23e-17	negative	sense
ccb256	ccmC	ccmC	C	C	C	467	467	467	467	240292	ccb256-467	42	CT	0.81	9.45e-15	negative	sense
ccb256	ccmC	ccmC	C	C	C	463	463	463	463	240296	ccb256-463	66	CT	0.92	1.99e-30	negative	sense
ccb256	ccmC	ccmC	C	C	C	458	458	458	458	240301	ccb256-458	81	CT	0.91	1.2e-36	negative	sense
ccb256	ccmC	ccmC	C	C	C	446	446	446	446	240313	ccb256-446	71	CT	0.9	4.2e-31	negative	sense	60687	ccmC-446	18	CT	0.72	4.14e-05	negative	sense
ccb256	ccmC	ccmC	C	C	C	436	436	436	436	240323	ccb256-436	73	CT	0.95	1.53e-35	negative	sense	60697	ccmC-436	18	CT	0.67	0.000148313	negative	sense
ccb256	ccmC	ccmC	C	C	T	421	421	421	421	240338	ccb256-421	74	CT	0.86	6.78e-30	negative	sense	60712	ccmC-421	25	CT	0.76	9.51e-08	negative	sense
ccb256	ccmC	ccmC	C	C	C	400	400	400	400	240359	ccb256-400	67	CT	0.85	3.7e-26	negative	sense	60733	ccmC-400	36	CT	0.83	3.17e-13	negative	sense	138815	ccmC-400	CU	10	0.9	0.00054667	negative	sense
ccb256	ccmC	ccmC	C	T	T	395	395	395	395	240364	ccb256-395	68	CT	0.93	1.51e-31	negative	sense
ccb256	ccmC	ccmC	C	C	C	184	184	184	184	240575	ccb256-184	19	CT	0.53	0.00152142	negative	sense	60949	ccmC-184	45	CT	1	4.43e-25	negative	sense	139031	ccmC-184	CU	5	1	0.0238095	negative	sense
ccb256	ccmC	ccmC	C	C	C	179	179	179	179	240580	ccb256-179	17	CT	0.71	0.000115924	negative	sense	60954	ccmC-179	39	CT	1	1.47e-21	negative	sense	139036	ccmC-179	CU	5	1	0.0238095	negative	sense
ccb256	ccmC	ccmC	C	C	C	133	133	133	133	240626	ccb256-133	17	CT	0.82	6.3e-06	negative	sense
rps12	rps12	rps12	C	C	C	285	285	285	285	260317	rps12-285	228	CT	0.95	1.71e-114	negative	sense
rps12	rps12	rps12	C	C	C	284	284	284	284	260318	rps12-284	225	CT	0.96	9.47e-117	negative	sense	176197	rps12-284	8	CT	1	0.000699301	positive	sense	395155	rps12-284	CU	14	1	3.74e-07	negative	sense
rps12	rps12	rps12	C	C	T	269	269	269	269	260333	rps12-269	227	CT	0.96	2.5e-119	negative	sense	176182	rps12-269	11	CT	0.73	0.0037594	positive	sense
rps12	rps12	rps12	C	C	C	221	221	221	221	260381	rps12-221	317	CT	0.97	5.05e-167	negative	sense	176134	rps12-221	19	CT	0.63	0.000181812	positive	sense	395218	rps12-221	CU	22	1	1.09e-11	negative	sense
rps12	rps12	rps12	C	C	C	196	196	196	196	260406	rps12-196	193	CT	0.94	1.31e-95	negative	sense	176109	rps12-196	24	CT	0.75	2.84e-07	positive	sense	395243	rps12-196	CU	26	1	5.44e-14	negative	sense
rps12	rps12	rps12	C	A	C	159	159	159	159	260443	rps12-159	268	CT	0.1	5.69e-08	negative	sense									395280	rps12-159	CU	29	0.9	4.05e-12	negative	sense
rps12	rps12	rps12	C	T	T	146	146	146	146	260456	rps12-146	197	CT	0.9	1.08e-87	negative	sense
rps12	rps12	rps12	C	T	C	104	104	104	104	260498	rps12-104	222	CT	0.91	9.43e-102	negative	sense									395335	rps12-104	CU	47	1	2.95e-26	negative	sense
rps12	rps12	rps12	C	C	C	84	84	84	84	260518	rps12-84	173	CT	0.92	8.13e-82	negative	sense
atp9	atp9	atp9	C	T	T	167	134	134	167	279061	atp9-167	5928	CT	0.99	0	positive	sense
atp9	atp9	atp9	C	C	T	224	191	191	224	279118	atp9-224	2756	CT	0.99	0	positive	sense	263331	atp9-191	5343	CT	0.99	0	positive	sense
nad1	nad1	nad1	C	C	C	635	635	635	635	287942	nad1-635	88	CT	0.62	3.58e-21	negative	sense	239915	nad1-635	89	CT	0.98	1.54e-47	negative	sense
nad1	nad1	nad1	C	T	T	580	580	580	580	287997	nad1-580	226	CT	0.98	5.71e-125	negative	sense
nad1	nad1	nad1	C	T	T	571	571	571	571	288006	nad1-571	226	CT	0.9	7.46e-101	negative	sense
nad1	nad1	nad1	C	C	C	536	536	536	536	288041	nad1-536	208	CT	0.93	5.48e-100	negative	sense	240014	nad1-536	30	CT	1	2.62e-16	negative	sense
nad1	nad1	nad1	C	C	C	500	500	500	500	288077	nad1-500	137	CT	0.67	5.3e-37	negative	sense	240050	nad1-500	7	CT	0.86	0.0145688	negative	sense
nad1	nad1	nad1	C	T	C	493	493	493	493	288084	nad1-493	148	CT	0.93	6.29e-70	negative	sense
nad1	nad1	nad1	C	C	C	492	492	492	492	288085	nad1-492	148	CT	0.88	3.84e-62	negative	sense
nad1	nad1	nad1	C	C	C	490	490	490	490	288087	nad1-490	142	CT	0.94	7.56e-69	negative	sense	240060	nad1-490	6	CT	1	0.00757576	negative	sense
atp1	atp1	atp1	C	C	-	1484	1490	0	1490	302206	atp1-1484	133	CT	0.97	3.06e-70	negative	sense	353868	atp1-1490	897	CT	0.99	0	positive	sense
atp1	atp1	atp1	C	T	A	1425	1425	1425	1425	302265	atp1-1425	201	CT	0.17	2.48e-10	negative	sense
atp1	atp1	atp1	C	T	T	1415	1415	1415	1415	302275	atp1-1415	204	CT	0.97	2.45e-107	negative	sense
atp1	atp1	atp1	C	C	T	1292	1292	1292	1292	302398	atp1-1292	2531	CT	0.99	0	negative	sense	353670	atp1-1292	91	CT	0.99	2.29e-50	positive	sense
atp1	atp1	atp1	C	C	T	1178	1178	1178	1178	302512	atp1-1178	591	CT	0.99	0	negative	sense	353556	atp1-1178	539	CT	0.99	0	positive	sense
atp1	atp1	atp1	C	C	C	755	755	755	755	302935	atp1-755	710	CG	0.12	6.27e-24	negative	sense
atp1	atp1	atp1	G	A	A	515	515	515	515	303175	atp1-515	4932	GA	0.94	0	negative	sense
atp1	atp1	atp1	T	T	T	120	120	120	120	303570	atp1-120	1668	TA	0.13	3.73e-59	negative	sense
atp1	atp1	atp1	T	T	T	119	119	119	119	303571	atp1-119	1753	TG	0.12	1.04e-58	negative	sense
atp1	atp1	atp1	G	G	G	115	115	115	115	303575	atp1-115	2033	GC	0.19	4.55e-122	negative	sense
nad1	nad1	nad1	C	T	C	376	376	376	376	318015	nad1-376	118	CT	0.86	2.52e-47	negative	sense									179757	nad1-376	CU	6	1	0.00757576	negative	sense
nad1	nad1	nad1	C	C	C	308	308	308	308	318083	nad1-308	318	CT	0.9	6.03e-144	negative	sense	11331	nad1-308	12	CT	0.75	0.00137973	positive	sense	179825	nad1-308	CU	11	0.82	0.00095261	negative	sense
nad1	nad1	nad1	C	C	C	307	307	307	307	318084	nad1-307	317	CT	0.94	1.03e-155	negative	sense	11330	nad1-307	13	CT	0.77	0.000491318	positive	sense	179826	nad1-307	CU	11	0.73	0.0037594	negative	sense
nad1	nad1	nad1	C	T	T	167	167	167	167	318224	nad1-167	354	CT	0.97	2.28e-192	negative	sense
nad1	nad1	nad1	C	C	C	40	40	40	40	318351	nad1-40	102	CT	0.22	8.94e-07	negative	sense
nad1	nad1	nad1	C	C	T	2	2	2	2	318389	nad1-2	103	CT	0.59	4.49e-23	negative	sense	11025	nad1-2	23	CT	0.87	5.9e-09	positive	sense
nad2	nad2	nad2	C	C	-	1436	858	0	1436	327954	nad2-1436	23	CT	0.7	3.28e-06	negative	sense
nad2	nad2	nad2	C	C	-	1433	855	0	1433	327957	nad2-1433	23	CT	0.87	5.9e-09	negative	sense
nad2	nad2	nad2	C	T	-	1309	731	0	1309	329737	nad2-1309	189	CT	0.79	1.3e-65	negative	sense
nad2	nad2	nad2	C	C	-	1280	702	0	1280	329766	nad2-1280	220	CT	0.93	6.38e-104	negative	sense
nad2	nad2	nad2	C	C	-	1279	701	0	1279	329767	nad2-1279	196	CT	0.8	1.67e-70	negative	sense
nad2	nad2	nad2	C	T	A	1160	582	1053	1160	329886	nad2-1160	366	CT	0.98	9.99e-203	negative	sense
nad2	nad2	nad2	C	C	A	995	417	901	995	330051	nad2-995	560	CT	0.97	7.94e-299	negative	sense
nad2	nad2	nad2	C	C	-	991	413	0	991	330055	nad2-991	561	CT	0.97	6.09e-301	negative	sense
nad2	nad2	nad2	C	C	T	961	383	882	961	330085	nad2-961	561	CT	0.98	4.25e-305	negative	sense
nad2	nad2	nad2	C	C	-	953	375	0	953	330093	nad2-953	593	CT	0.99	0	negative	sense
nad2	nad2	nad2	C	C	C	842	264	764	842	330204	nad2-842	106	CT	0.93	1.01e-50	negative	sense
nad2	nad2	nad2	C	C	C	821	243	743	821	330225	nad2-821	107	CT	0.98	4.27e-58	negative	sense
nad2	nad2	nad2	C	T	T	695	117	620	695	332989	nad2-695	229	CT	0.92	6.87e-108	negative	sense
nad2	nad2	nad2	C	C	C	642	64	567	642	333042	nad2-642	270	CT	0.13	3.68e-10	negative	sense
cox1	cox1	cox1	A	A	A	1570	1571	1570	1571	349844	cox1-1570	263	AG	0.19	1.94e-15	negative	sense
cox1	cox1	cox1	A	A	A	1567	1568	1567	1568	349847	cox1-1567	331	AG	0.33	5.64e-36	negative	sense
cox1	cox1	cox1	G	G	G	374	374	374	374	351040	cox1-374	1483	GC	0.15	4.73e-67	negative	sense
