# Supplementary material for: Identification of Symmetrical RNA Editing Events in the Mitochondria of Salvia miltiorrhiza by Strand-specific RNA Sequencing
Source: Sci Rep. 2017 Feb 10;7:42250. doi: 10.1038/srep42250 (PMC5301482; doi:10.1038/srep42250)
Supplement: Supplementary Dataset 4 [file srep42250-s5.xls]

## Sheet: 3_species_specific_sre
Table S12 Comparative analysis of Symmetrical RNA Editing Sites across A. thaliana (NC_001284), O. sativa (NC_011033) and S. miltiorrhiza (NC_023209).
Gene Name			Nucleotides			Unpadded Position			Padded Position	Symmetrical RNA Editing Sites
NC_001284	NC_011033	NC_023209	NC_001284	NC_011033	NC_023209	NC_001284	NC_011033	NC_023209		NC_001284	NC_011033	NC_023209
atp1	atp1	atp1	C	T	T	1415	1415	1415	1415	atp1-1415
atp1	atp1	atp1	C	T	A	1425	1425	1425	1425	atp1-1425
atp1	atp1	atp1	C	C	-	1484	1490	0	1490		atp1-1490
atp1	atp1	atp1	T	C	-	1493	1499	0	1499		atp1-1499
orf25	orf25	atp4	T	C	T	56	59	56	59		orf25-59
orf25	orf25	atp4	C	C	C	59	62	59	62		orf25-62	atp4-59
orf25	orf25	atp4	T	C	C	71	74	71	74		orf25-74	atp4-71
orf25	orf25	atp4	T	C	T	76	79	76	79		orf25-79
orf25	orf25	atp4	C	C	C	89	92	89	92		orf25-92	atp4-89
orf25	orf25	atp4	C	C	C	118	121	118	121		orf25-121
orf25	orf25	atp4	G	G	G	360	363	360	363		orf25-363
orf25	orf25	atp4	C	C	C	395	398	395	398		orf25-398
orf25	orf25	atp4	C	C	C	416	419	416	419		orf25-419
orfB	orfB	atp8	C	C	C	60	60	60	60		orfB-60
orfB	orfB	atp8	A	C	A	123	123	123	123		orfB-123
orfB	orfB	atp8	G	C	C	451	442	451	460		orfB-442
atp9	atp9	atp9	A	C	A	114	81	81	114		atp9-81
atp9	atp9	atp9	T	C	T	115	82	82	115		atp9-82
atp9	atp9	atp9	C	T	T	167	134	134	167	atp9-167
atp9	atp9	atp9	T	C	T	238	205	205	238		atp9-205
atp9	atp9	atp9	T	C	C	245	212	212	245			atp9-212
ccb206	ccmB	ccmB	C	C	C	16	16	16	16	ccb206-16
ccb206	ccmB	ccmB	C	C	C	28	28	28	28	ccb206-28	ccmB-28
ccb206	ccmB	ccmB	T	C	T	43	43	43	43		ccmB-43
ccb206	ccmB	ccmB	C	T	T	71	71	71	71	ccb206-71
ccb206	ccmB	ccmB	C	C	C	80	80	80	80	ccb206-80
ccb206	ccmB	ccmB	C	C	C	304	304	304	304	ccb206-304	ccmB-304
ccb206	ccmB	ccmB	C	C	C	338	338	338	338	ccb206-338	ccmB-338
ccb206	ccmB	ccmB	C	C	C	367	367	367	367	ccb206-367	ccmB-367
ccb206	ccmB	ccmB	C	C	C	379	379	379	379	ccb206-379
ccb206	ccmB	ccmB	C	T	C	380	380	380	380	ccb206-380
ccb206	ccmB	ccmB	C	C	C	406	406	406	406	ccb206-406
ccb206	ccmB	ccmB	C	G	C	424	424	424	424	ccb206-424
ccb206	ccmB	ccmB	C	C	C	428	428	428	428	ccb206-428	ccmB-428
ccb206	ccmB	ccmB	C	C	C	467	467	467	467	ccb206-467	ccmB-467
ccb206	ccmB	ccmB	C	C	C	475	475	475	475	ccb206-475	ccmB-475
ccb206	ccmB	ccmB	C	C	C	476	476	476	476	ccb206-476	ccmB-476
ccb206	ccmB	ccmB	C	C	C	485	485	485	485	ccb206-485	ccmB-485
ccb206	ccmB	ccmB	C	C	C	596	596	596	596		ccmB-596
ccb256	ccmC	ccmC	T	C	C	76	76	76	76		ccmC-76
ccb256	ccmC	ccmC	C	C	C	103	103	103	103		ccmC-103
ccb256	ccmC	ccmC	G	C	C	115	115	115	115		ccmC-115
ccb256	ccmC	ccmC	C	C	C	133	133	133	133	ccb256-133
ccb256	ccmC	ccmC	C	C	C	179	179	179	179		ccmC-179
ccb256	ccmC	ccmC	C	C	C	184	184	184	184	ccb256-184	ccmC-184
ccb256	ccmC	ccmC	T	C	T	236	236	236	236		ccmC-236
ccb256	ccmC	ccmC	T	C	C	299	299	299	299		ccmC-299
ccb256	ccmC	ccmC	C	C	C	331	331	331	331		ccmC-331
ccb256	ccmC	ccmC	C	C	C	400	400	400	400		ccmC-400
ccb256	ccmC	ccmC	C	C	C	521	521	521	521	ccb256-521	ccmC-521
ccb256	ccmC	ccmC	C	C	C	548	548	548	548	ccb256-548	ccmC-548
ccb256	ccmC	ccmC	C	C	C	568	568	568	568	ccb256-568	ccmC-568
ccb256	ccmC	ccmC	C	C	C	575	575	575	575	ccb256-575	ccmC-575
ccb256	ccmC	ccmC	C	C	C	608	608	608	608	ccb256-608	ccmC-608
ccb256	ccmC	ccmC	C	C	C	614	614	614	614	ccb256-614	ccmC-614
ccb256	ccmC	ccmC	C	C	C	618	618	618	618	ccb256-618
ccb256	ccmC	ccmC	C	C	C	619	619	619	619	ccb256-619	ccmC-619
ccb256	ccmC	ccmC	C	C	C	624	624	624	624		ccmC-624
ccb256	ccmC	ccmC	T	C	T	665	665	665	665		ccmC-665
ccb452	ccmFc	ccmFc	T	C	C	38	38	38	38		ccmFc-38
ccb452	ccmFc	ccmFc	C	C	C	50	50	50	50		ccmFc-50
ccb452	ccmFc	ccmFc	T	C	C	52	52	52	52		ccmFc-52
ccb452	ccmFc	ccmFc	C	C	C	122	122	122	122	ccb452-122
ccb452	ccmFc	ccmFc	C	C	C	123	123	123	123	ccb452-123
ccb452	ccmFc	ccmFc	C	C	C	146	146	146	146	ccb452-146	ccmFc-146
ccb452	ccmFc	ccmFc	C	T	C	155	155	155	155	ccb452-155
ccb452	ccmFc	ccmFc	C	C	C	160	160	160	160	ccb452-160
ccb452	ccmFc	ccmFc	C	C	C	175	175	175	175	ccb452-175
ccb452	ccmFc	ccmFc	T	C	C	310	301	310	310		ccmFc-301
ccb452	ccmFc	ccmFc	C	C	C	333	324	333	333	ccb452-333
ccb452	ccmFc	ccmFc	C	C	C	334	325	334	334	ccb452-334	ccmFc-325
ccb452	ccmFc	ccmFc	C	C	C	378	369	369	378	ccb452-378	ccmFc-369
ccb452	ccmFc	ccmFc	C	C	C	406	397	397	406	ccb452-406	ccmFc-397
ccb452	ccmFc	ccmFc	C	T	T	415	406	406	415	ccb452-415
ccb452	ccmFc	ccmFc	C	C	C	561	543	540	561	ccb452-561	ccmFc-543
ccb452	ccmFc	ccmFc	C	C	C	930	900	903	930		ccmFc-900
ccb452	ccmFc	ccmFc	A	C	A	990	960	963	990		ccmFc-960
ccb452	ccmFc	ccmFc	T	C	T	1151	1130	1124	1160		ccmFc-1130
ccb452	ccmFc	ccmFc	C	C	T	1172	1151	1145	1181	ccb452-1172
ccb452	ccmFc	ccmFc	C	C	C	1215	1194	1188	1224	ccb452-1215
ccb452	ccmFc	ccmFc	C	C	C	1246	1225	1219	1255	ccb452-1246
ccb452	ccmFc	ccmFc	C	C	G	1280	1259	1253	1289	ccb452-1280
ccb452	ccmFc	ccmFc	C	C	T	1327	1306	1300	1336	ccb452-1327
cob	cob	cob	C	T	T	118	118	118	118	cob-118
cob	cob	cob	C	C	T	286	286	286	286	cob-286	cob-286
cob	cob	cob	T	C	C	298	298	298	298		cob-298
cob	cob	cob	C	C	C	325	325	325	325	cob-325	cob-325
cob	cob	cob	T	T	C	358	358	358	358			cob-358
cob	cob	cob	T	C	T	419	419	419	419		cob-419
cob	cob	cob	C	C	C	568	568	568	568	cob-568	cob-568
cob	cob	cob	C	C	C	610	610	610	610	cob-610
cob	cob	cob	T	C	T	680	680	680	680		cob-680
cob	cob	cob	T	C	T	725	725	725	725		cob-725
cob	cob	cob	C	C	C	853	853	853	853		cob-853
cob	cob	cob	C	C	C	908	908	908	908		cob-908
cob	cob	cob	C	C	G	924	924	924	924	cob-924
cob	cob	cob	C	C	C	982	982	982	982		cob-982
cob	cob	cob	C	T	C	1084	1084	1084	1084			cob-1084
cob	cob	cob	C	C	T	1098	1098	1098	1098		cob-1098
cob	cob	cob	T	C	T	1124	1124	1124	1124		cob-1124
cob	cob	cob	C	C	C	1160	1160	1160	1160	cob-1160
cox1	cox1	cox1	T	C	T	15	15	15	15		cox1-15
cox1	cox1	cox1	T	T	C	452	452	452	452			cox1-452
cox1	cox1	cox1	T	T	C	515	515	515	515			cox1-515
cox1	cox1	cox1	T	T	C	551	551	551	551			cox1-551
cox1	cox1	cox1	T	T	C	590	590	590	590			cox1-590
cox1	cox1	cox1	T	C	T	1402	1403	1402	1403		cox1-1403
cox1	cox1	cox1	T	C	C	1405	1406	1405	1406		cox1-1406	cox1-1405
cox1	cox1	cox1	T	C	C	1433	1434	1433	1434		cox1-1434	cox1-1433
cox1	cox1	cox1	T	C	C	1489	1490	1489	1490		cox1-1490	cox1-1489
cox2	cox2	cox2	G	C	G	7	7	7	7		cox2-7
cox2	cox2	cox2	-	C	-	0	14	0	14		cox2-14
cox2	cox2	cox2	C	C	C	24	30	24	30		cox2-30
cox2	cox2	cox2	C	C	C	25	31	25	31	cox2-25
cox2	cox2	cox2	C	C	C	27	33	27	33	cox2-27	cox2-33
cox2	cox2	cox2	C	C	C	71	77	71	77		cox2-77
cox2	cox2	cox2	C	C	G	138	144	138	144	cox2-138	cox2-144
cox2	cox2	cox2	C	C	C	156	162	156	162		cox2-162
cox2	cox2	cox2	T	C	C	161	167	161	167		cox2-167
cox2	cox2	cox2	T	C	T	163	169	163	169		cox2-169
cox2	cox2	cox2	C	C	T	253	259	253	259	cox2-253
cox2	cox2	cox2	C	T	T	278	284	278	284	cox2-278
cox2	cox2	cox2	C	C	T	379	385	379	385	cox2-379
cox2	cox2	cox2	T	C	C	443	449	443	449		cox2-449
cox2	cox2	cox2	C	C	C	460	466	460	466		cox2-466
cox2	cox2	cox2	T	C	C	461	467	461	467		cox2-467
cox2	cox2	cox2	C	C	C	476	482	476	482		cox2-482
cox2	cox2	cox2	T	C	C	544	550	544	550		cox2-550
cox2	cox2	cox2	C	C	C	557	563	557	563	cox2-557	cox2-563
cox2	cox2	cox2	C	C	T	581	587	581	587	cox2-581
cox2	cox2	cox2	T	C	C	632	638	632	638		cox2-638	cox2-632
cox2	cox2	cox2	C	C	T	698	704	698	704		cox2-704
cox2	cox2	cox2	C	A	C	721	727	724	730	cox2-721		cox2-724
cox2	cox2	cox2	C	T	C	742	748	745	751	cox2-742		cox2-745
cox3	cox3	cox3	C	T	T	112	157	112	157	cox3-112
cox3	cox3	cox3	C	C	C	245	290	245	290	cox3-245	cox3-290	cox3-245
cox3	cox3	cox3	C	C	T	257	302	257	302	cox3-257	cox3-302
cox3	cox3	cox3	T	C	T	289	334	289	334		cox3-334
cox3	cox3	cox3	T	T	C	304	349	304	349			cox3-304
cox3	cox3	cox3	C	C	C	311	356	311	356	cox3-311	cox3-356	cox3-311
cox3	cox3	cox3	C	C	C	314	359	314	359	cox3-314	cox3-359	cox3-314
cox3	cox3	cox3	C	C	T	413	458	413	458	cox3-413	cox3-458
cox3	cox3	cox3	T	T	C	419	464	419	464			cox3-419
cox3	cox3	cox3	C	C	C	422	467	422	467	cox3-422	cox3-467	cox3-422
cox3	cox3	cox3	T	C	T	527	572	527	572		cox3-572
cox3	cox3	cox3	T	C	C	754	799	754	799		cox3-799	cox3-754
cox3	cox3	cox3	T	C	C	764	809	764	809		cox3-809	cox3-764
matR	matR	matR	C	C	C	214	226	166	226	matR-214
matR	matR	matR	C	T	C	374	386	326	386	matR-374
matR	matR	matR	C	C	C	461	473	413	473	matR-461
matR	matR	matR	C	C	C	1408	1423	1351	1423	matR-1408
matR	matR	matR	C	C	C	1593	1608	1530	1608	matR-1593
matR	matR	matR	C	C	C	1596	1611	1533	1611	matR-1596
matR	matR	matR	C	C	C	1730	1745	1667	1745	matR-1730	matR-1745
matR	matR	matR	C	C	C	1731	1746	1668	1746	matR-1731
matR	matR	matR	C	C	C	1751	1766	1688	1766	matR-1751	matR-1766
matR	matR	matR	C	T	C	1771	1786	1708	1786	matR-1771		matR-1708
matR	matR	matR	T	C	C	1785	1800	1722	1800		matR-1800
matR	matR	matR	C	T	C	1807	1822	1744	1822	matR-1807		matR-1744
matR	matR	matR	C	C	C	1895	1910	1832	1910	matR-1895
orfX	orfX	mttB	C	C	C	59	53	41	62		orfX-53
orfX	orfX	mttB	C	C	C	70	64	52	73		orfX-64
orfX	orfX	mttB	C	C	C	92	86	74	95		orfX-86
orfX	orfX	mttB	C	C	C	97	91	79	100		orfX-91
orfX	orfX	mttB	C	C	T	108	102	90	111		orfX-102
orfX	orfX	mttB	T	C	C	133	127	115	136		orfX-127
orfX	orfX	mttB	T	C	T	155	149	137	158		orfX-149
orfX	orfX	mttB	C	C	C	161	155	143	164		orfX-155
orfX	orfX	mttB	C	C	C	163	157	145	166		orfX-157
orfX	orfX	mttB	C	C	C	164	158	146	167		orfX-158
orfX	orfX	mttB	T	C	C	211	205	193	214		orfX-205
orfX	orfX	mttB	T	C	C	221	215	203	224		orfX-215
orfX	orfX	mttB	T	C	C	235	229	217	238		orfX-229
orfX	orfX	mttB	C	C	C	257	251	239	260		orfX-251
orfX	orfX	mttB	T	C	C	295	289	277	298		orfX-289
orfX	orfX	mttB	T	C	T	314	308	296	317		orfX-308
orfX	orfX	mttB	C	C	C	361	355	343	364		orfX-355
orfX	orfX	mttB	C	C	C	364	358	346	367		orfX-358
orfX	orfX	mttB	C	C	C	377	371	359	380		orfX-371
orfX	orfX	mttB	C	C	C	379	373	361	382		orfX-373
orfX	orfX	mttB	C	C	C	406	400	388	409			mttB-388
orfX	orfX	mttB	C	C	T	407	401	389	410		orfX-401
orfX	orfX	mttB	C	C	C	409	403	391	412		orfX-403	mttB-391
orfX	orfX	mttB	C	C	C	412	406	394	415		orfX-406	mttB-394
orfX	orfX	mttB	C	C	C	440	434	422	443		orfX-434
orfX	orfX	mttB	C	C	C	470	464	452	473		orfX-464
orfX	orfX	mttB	C	C	C	474	468	456	477		orfX-468
orfX	orfX	mttB	C	C	C	538	532	520	541		orfX-532
orfX	orfX	mttB	C	C	T	581	575	563	584		orfX-575
orfX	orfX	mttB	C	C	C	586	580	568	589		orfX-580
orfX	orfX	mttB	C	C	C	587	581	569	590		orfX-581
orfX	orfX	mttB	C	C	C	643	637	625	646		orfX-637
orfX	orfX	mttB	C	C	T	693	687	675	696		orfX-687
orfX	orfX	mttB	C	C	C	700	694	682	703		orfX-694	mttB-682
orfX	orfX	mttB	C	C	C	705	699	687	708			mttB-687
orfX	orfX	mttB	C	C	C	706	700	688	709		orfX-700
nad1	nad1	nad1	C	C	T	2	2	2	2	nad1-2	nad1-2
nad1	nad1	nad1	C	C	C	40	40	40	40	nad1-40
nad1	nad1	nad1	C	T	T	167	167	167	167	nad1-167
nad1	nad1	nad1	T	C	C	215	215	215	215		nad1-215
nad1	nad1	nad1	C	T	C	265	265	265	265			nad1-265
nad1	nad1	nad1	C	C	C	307	307	307	307	nad1-307	nad1-307	nad1-307
nad1	nad1	nad1	C	C	C	308	308	308	308	nad1-308	nad1-308	nad1-308
nad1	nad1	nad1	C	T	C	376	376	376	376			nad1-376
nad1	nad1	nad1	C	C	C	490	490	490	490	nad1-490
nad1	nad1	nad1	C	C	C	492	492	492	492	nad1-492
nad1	nad1	nad1	C	T	C	493	493	493	493	nad1-493
nad1	nad1	nad1	C	C	C	500	500	500	500	nad1-500	nad1-500
nad1	nad1	nad1	C	C	C	536	536	536	536	nad1-536	nad1-536
nad1	nad1	nad1	T	C	C	537	537	537	537		nad1-537
nad1	nad1	nad1	T	C	T	555	555	555	555		nad1-555
nad1	nad1	nad1	C	T	T	571	571	571	571	nad1-571
nad1	nad1	nad1	T	C	T	577	577	577	577		nad1-577
nad1	nad1	nad1	C	T	T	580	580	580	580	nad1-580
nad1	nad1	nad1	C	C	C	635	635	635	635	nad1-635	nad1-635
nad1	nad1	nad1	C	T	C	725	725	716	725	nad1-725
nad1	nad1	nad1	T	C	C	734	734	725	734		nad1-734
nad1	nad1	nad1	C	C	C	743	743	734	743		nad1-743
nad1	nad1	nad1	T	C	C	779	779	770	779		nad1-779
nad1	nad1	nad1	C	C	C	823	823	814	823	nad1-823	nad1-823	nad1-814
nad1	nad1	nad1	C	C	C	898	898	889	898	nad1-898	nad1-898	nad1-889
nad1	nad1	nad1	C	C	C	928	928	919	928			nad1-919
nad1	nad1	nad1	C	C	G	937	937	928	937	nad1-937	nad1-937
nad1	nad1	nad1	T	C	C	939	939	930	939		nad1-939
nad1	nad1	nad1	T	C	T	953	953	944	953		nad1-953
nad2	nad2	nad2	C	-	-	19	0	0	19	nad2-19
nad2	nad2	nad2	C	-	-	28	0	0	28	nad2-28
nad2	nad2	nad2	C	-	T	89	0	56	89	nad2-89
nad2	nad2	nad2	C	-	C	90	0	57	90	nad2-90
nad2	nad2	nad2	C	-	C	341	0	266	341	nad2-341
nad2	nad2	nad2	C	-	C	344	0	269	344	nad2-344
nad2	nad2	nad2	C	-	C	389	0	314	389	nad2-389
nad2	nad2	nad2	C	-	C	394	0	319	394	nad2-394
nad2	nad2	nad2	T	-	C	434	0	359	434			nad2-359
nad2	nad2	nad2	C	-	C	461	0	386	461	nad2-461
nad2	nad2	nad2	G	G	G	604	26	529	604		nad2-26
nad2	nad2	nad2	C	T	T	695	117	620	695	nad2-695
nad2	nad2	nad2	C	C	C	821	243	743	821	nad2-821
nad2	nad2	nad2	C	C	C	842	264	764	842	nad2-842
nad2	nad2	nad2	C	C	-	953	375	0	953	nad2-953
nad2	nad2	nad2	C	C	T	961	383	882	961	nad2-961
nad2	nad2	nad2	C	C	-	991	413	0	991	nad2-991
nad2	nad2	nad2	C	C	A	995	417	901	995	nad2-995
nad2	nad2	nad2	G	G	-	1101	523	0	1101		nad2-523
nad2	nad2	nad2	C	T	A	1160	582	1053	1160	nad2-1160
nad2	nad2	nad2	G	G	-	1199	621	0	1199		nad2-621
nad2	nad2	nad2	C	C	-	1279	701	0	1279	nad2-1279
nad2	nad2	nad2	C	C	-	1280	702	0	1280	nad2-1280
nad2	nad2	nad2	C	T	-	1309	731	0	1309	nad2-1309
nad2	nad2	nad2	A	A	-	1366	788	0	1366		nad2-788
nad2	nad2	nad2	C	C	-	1387	809	0	1387		nad2-809
nad2	nad2	nad2	C	C	-	1433	855	0	1433	nad2-1433
nad2	nad2	nad2	C	C	-	1436	858	0	1436	nad2-1436
nad2	nad2	nad2	-	T	-	0	1148	0	1726		nad2-1148
nad2	nad2	nad2	-	G	-	0	1397	0	1975		nad2-1397
nad2	nad2	nad2	-	T	-	0	1400	0	1978		nad2-1400
nad2	nad2	nad2	-	T	-	0	1403	0	1981		nad2-1403
nad2	nad2	nad2	-	G	-	0	1408	0	1986		nad2-1408
nad2	nad2	nad2	-	G	-	0	1409	0	1987		nad2-1409
nad2	nad2	nad2	-	G	-	0	1416	0	1994		nad2-1416
nad4	nad4	nad4	C	T	T	29	29	20	29	nad4-29
nad4	nad4	nad4	T	C	T	44	44	35	44		nad4-44
nad4	nad4	nad4	C	C	C	74	74	65	74	nad4-74
nad4	nad4	nad4	C	C	C	84	84	75	84	nad4-84
nad4	nad4	nad4	T	C	T	154	154	145	154		nad4-154
nad4	nad4	nad4	C	T	C	158	158	149	158	nad4-158
nad4	nad4	nad4	C	C	T	164	164	155	164	nad4-164	nad4-164
nad4	nad4	nad4	C	C	C	166	166	157	166	nad4-166	nad4-166
nad4	nad4	nad4	C	C	C	197	197	188	197	nad4-197	nad4-197
nad4	nad4	nad4	C	C	T	317	317	308	317		nad4-317
nad4	nad4	nad4	C	C	C	362	362	353	362	nad4-362	nad4-362
nad4	nad4	nad4	C	C	C	376	376	367	376	nad4-376	nad4-376
nad4	nad4	nad4	T	C	T	401	401	392	401		nad4-401
nad4	nad4	nad4	C	T	T	403	403	394	403	nad4-403
nad4	nad4	nad4	T	C	C	416	416	407	416		nad4-416
nad4	nad4	nad4	T	C	C	433	433	424	433		nad4-433
nad4	nad4	nad4	C	T	C	436	436	427	436	nad4-436
nad4	nad4	nad4	C	C	C	437	437	428	437	nad4-437	nad4-437
nad4	nad4	nad4	C	C	C	449	449	440	449		nad4-449
nad4	nad4	nad4	C	T	C	608	608	599	608	nad4-608
nad4	nad4	nad4	C	T	C	767	767	758	767	nad4-767
nad4	nad4	nad4	C	T	T	784	784	775	784	nad4-784
nad4	nad4	nad4	C	T	C	836	836	827	836	nad4-836
nad4	nad4	nad4	T	T	C	857	857	848	857			nad4-848
nad4	nad4	nad4	T	T	C	887	887	878	887			nad4-878
nad4	nad4	nad4	C	T	C	1010	1010	1001	1010			nad4-1001
nad4	nad4	nad4	T	T	C	1016	1016	1007	1016			nad4-1007
nad4	nad4	nad4	C	T	T	1033	1033	1024	1033	nad4-1033
nad4	nad4	nad4	C	T	C	1101	1101	1092	1101	nad4-1101
nad4	nad4	nad4	C	C	C	1131	1131	1122	1131	nad4-1131
nad4	nad4	nad4	C	T	T	1148	1148	1139	1148	nad4-1148
nad4	nad4	nad4	T	T	C	1151	1151	1142	1151			nad4-1142
nad4	nad4	nad4	C	T	C	1172	1172	1163	1172	nad4-1172
nad4	nad4	nad4	C	T	C	1194	1194	1185	1194	nad4-1194
nad4	nad4	nad4	C	A	C	1206	1206	1197	1206	nad4-1206
nad4	nad4	nad4	T	T	C	1307	1307	1298	1307			nad4-1298
nad4	nad4	nad4	C	T	C	1355	1355	1346	1355	nad4-1355		nad4-1346
nad4	nad4	nad4	C	C	C	1373	1373	1364	1373	nad4-1373
nad4	nad4	nad4	C	C	T	1405	1405	1396	1405	nad4-1405
nad4	nad4	nad4	C	C	C	1417	1417	1408	1417	nad4-1417	nad4-1417	nad4-1408
nad4	nad4	nad4	C	C	C	1433	1433	1424	1433	nad4-1433		nad4-1424
nad4L	nad4L	nad4L	T	C	C	2	2	2	2		nad4L-2
nad4L	nad4L	nad4L	T	C	C	8	8	8	8		nad4L-8
nad4L	nad4L	nad4L	C	C	T	21	21	21	21	nad4L-21
nad4L	nad4L	nad4L	C	C	C	41	41	41	41	nad4L-41
nad4L	nad4L	nad4L	C	T	C	86	86	86	86	nad4L-86
nad4L	nad4L	nad4L	C	C	C	95	95	95	95	nad4L-95
nad4L	nad4L	nad4L	C	C	C	100	100	100	100	nad4L-100
nad4L	nad4L	nad4L	C	C	C	110	110	110	110	nad4L-110
nad4L	nad4L	nad4L	C	T	C	131	131	131	131	nad4L-131
nad4L	nad4L	nad4L	C	C	C	188	188	188	188	nad4L-188	nad4L-188
nad4L	nad4L	nad4L	C	C	C	197	197	197	197	nad4L-197	nad4L-197
nad4L	nad4L	nad4L	T	T	C	281	281	281	281			nad4L-281
nad5	nad5	nad5	C	T	T	272	272	272	272	nad5-272
nad5	nad5	nad5	C	T	T	358	358	358	358	nad5-358
nad5	nad5	nad5	T	T	C	359	359	359	359			nad5-359
nad5	nad5	nad5	C	T	C	374	374	374	374	nad5-374		nad5-374
nad5	nad5	nad5	C	T	C	398	398	398	398	nad5-398		nad5-398
nad5	nad5	nad5	C	T	T	494	494	494	494	nad5-494
nad5	nad5	nad5	T	T	C	539	539	539	539			nad5-539
nad5	nad5	nad5	C	T	C	548	548	548	548	nad5-548
nad5	nad5	nad5	C	T	T	553	553	553	553	nad5-553
nad5	nad5	nad5	C	T	T	598	598	598	598	nad5-598
nad5	nad5	nad5	C	C	C	608	608	608	608	nad5-608		nad5-608
nad5	nad5	nad5	C	T	C	609	609	609	609	nad5-609
nad5	nad5	nad5	C	T	C	629	629	629	629	nad5-629
nad5	nad5	nad5	C	T	C	676	676	676	676	nad5-676		nad5-676
nad5	nad5	nad5	C	T	C	725	725	725	725	nad5-725
nad5	nad5	nad5	C	C	C	801	801	801	801	nad5-801
nad5	nad5	nad5	C	T	C	835	835	835	835	nad5-835		nad5-835
nad5	nad5	nad5	C	T	T	875	875	875	875	nad5-875
nad5	nad5	nad5	G	G	G	1273	1273	1273	1273	nad5-1273
nad5	nad5	nad5	C	C	C	1275	1275	1275	1275	nad5-1275
nad5	nad5	nad5	T	T	C	1310	1310	1310	1310			nad5-1310
nad5	nad5	nad5	C	C	C	1318	1318	1318	1318	nad5-1318
nad5	nad5	nad5	C	C	C	1490	1490	1466	1490		nad5-1490
nad5	nad5	nad5	C	C	C	1550	1550	1526	1550	nad5-1550	nad5-1550	nad5-1526
nad5	nad5	nad5	C	C	C	1567	1567	1543	1567		nad5-1567
nad5	nad5	nad5	T	T	C	1568	1568	1544	1568			nad5-1544
nad5	nad5	nad5	C	C	C	1580	1580	1556	1580		nad5-1580
nad5	nad5	nad5	T	C	C	1589	1589	1565	1589		nad5-1589
nad5	nad5	nad5	G	C	G	1591	1591	1567	1591		nad5-1591
nad5	nad5	nad5	C	T	C	1610	1610	1586	1610			nad5-1586
nad5	nad5	nad5	C	C	C	1611	1611	1587	1611		nad5-1611
nad5	nad5	nad5	C	C	C	1665	1665	1641	1665	nad5-1665
nad5	nad5	nad5	C	C	C	1731	1731	1707	1731	nad5-1731
nad5	nad5	nad5	C	C	C	1895	1895	1871	1895	nad5-1895	nad5-1895
nad5	nad5	nad5	C	C	C	1900	1900	1876	1900		nad5-1900
nad5	nad5	nad5	T	C	T	1901	1901	1877	1901		nad5-1901
nad5	nad5	nad5	C	C	C	1916	1916	1892	1916	nad5-1916	nad5-1916	nad5-1892
nad5	nad5	nad5	C	C	C	1918	1918	1894	1918	nad5-1918	nad5-1918	nad5-1894
nad5	nad5	nad5	C	C	C	1958	1958	1934	1958	nad5-1958		nad5-1934
nad6	nad6	nad6	C	C	C	25	25	25	25		nad6-25
nad6	nad6	nad6	C	C	C	26	26	26	26	nad6-26	nad6-26
nad6	nad6	nad6	C	T	T	53	53	53	53	nad6-53
nad6	nad6	nad6	C	C	C	88	88	88	88	nad6-88	nad6-88
nad6	nad6	nad6	C	C	C	89	89	89	89	nad6-89	nad6-89
nad6	nad6	nad6	C	C	C	161	161	161	161	nad6-161		nad6-161
nad6	nad6	nad6	C	C	C	169	169	169	169			nad6-169
nad6	nad6	nad6	C	C	C	191	191	191	191	nad6-191	nad6-191	nad6-191
nad6	nad6	nad6	C	C	T	446	446	446	446	nad6-446	nad6-446
nad6	nad6	nad6	C	T	C	463	463	463	463	nad6-463
nad6	nad6	nad6	T	C	T	476	476	476	476		nad6-476
nad6	nad6	nad6	A	C	A	562	562	562	562		nad6-562
nad6	nad6	nad6	T	C	T	567	567	567	567		nad6-567
nad6	nad6	nad6	T	C	C	569	569	569	569		nad6-569
nad7	nad7	nad7	C	C	C	24	24	24	24	nad7-24
nad7	nad7	nad7	C	C	T	38	38	38	38	nad7-38	nad7-38
nad7	nad7	nad7	T	C	T	44	44	44	44		nad7-44
nad7	nad7	nad7	T	C	C	45	45	45	45		nad7-45
nad7	nad7	nad7	C	C	C	77	77	77	77	nad7-77	nad7-77	nad7-77
nad7	nad7	nad7	T	C	T	83	83	83	83		nad7-83
nad7	nad7	nad7	C	C	C	99	99	99	99		nad7-99
nad7	nad7	nad7	C	C	C	137	137	137	137	nad7-137	nad7-137	nad7-137
nad7	nad7	nad7	C	T	C	200	202	200	202	nad7-200
nad7	nad7	nad7	C	C	C	209	211	209	211		nad7-211
nad7	nad7	nad7	C	C	C	213	215	213	215	nad7-213
nad7	nad7	nad7	T	T	T	222	224	222	224		nad7-224
nad7	nad7	nad7	C	C	C	242	244	242	244		nad7-244
nad7	nad7	nad7	C	C	C	244	246	244	246	nad7-244
nad7	nad7	nad7	T	T	T	249	251	249	251		nad7-251
nad7	nad7	nad7	C	C	C	251	253	251	253	nad7-251
nad7	nad7	nad7	T	T	T	313	315	313	315		nad7-315
nad7	nad7	nad7	T	T	T	333	335	333	335		nad7-335
nad7	nad7	nad7	C	C	C	335	337	335	337	nad7-335
nad7	nad7	nad7	T	T	T	342	344	342	344		nad7-344
nad7	nad7	nad7	C	C	C	344	346	344	346	nad7-344
nad7	nad7	nad7	A	A	A	381	383	381	383		nad7-383
nad7	nad7	nad7	T	T	T	529	531	529	531		nad7-531
nad7	nad7	nad7	C	C	C	531	533	531	533		nad7-533
nad7	nad7	nad7	T	T	T	532	534	532	534		nad7-534
nad7	nad7	nad7	G	G	G	576	578	576	578		nad7-578
nad7	nad7	nad7	G	G	G	677	679	677	679		nad7-679
nad7	nad7	nad7	T	T	T	696	698	696	698		nad7-698
nad7	nad7	nad7	C	C	T	698	700	698	700	nad7-698
nad7	nad7	nad7	T	T	T	722	724	722	724		nad7-724
nad7	nad7	nad7	C	C	C	724	726	724	726	nad7-724		nad7-724
nad7	nad7	nad7	A	A	A	732	734	732	734		nad7-734
nad7	nad7	nad7	C	C	T	734	736	734	736	nad7-734
nad7	nad7	nad7	A	A	A	737	739	737	739		nad7-739
nad7	nad7	nad7	C	C	C	739	741	739	741	nad7-739		nad7-739
nad7	nad7	nad7	T	T	C	740	742	740	742			nad7-740
nad7	nad7	nad7	C	C	C	769	771	769	771	nad7-769
nad7	nad7	nad7	C	C	T	789	791	789	791	nad7-789
nad7	nad7	nad7	C	C	C	795	797	795	797	nad7-795
nad7	nad7	nad7	T	T	T	834	836	834	836		nad7-836
nad7	nad7	nad7	C	C	C	963	965	963	965	nad7-963
nad7	nad7	nad7	C	C	C	1050	1052	1050	1052	nad7-1050		nad7-1050
nad7	nad7	nad7	C	T	C	1057	1059	1057	1059			nad7-1057
nad7	nad7	nad7	C	C	T	1088	1090	1088	1090	nad7-1088
nad7	nad7	nad7	T	T	T	1101	1103	1101	1103		nad7-1103
nad7	nad7	nad7	C	C	C	1103	1105	1103	1105	nad7-1103		nad7-1103
nad7	nad7	nad7	C	C	C	1124	1126	1124	1126	nad7-1124
nad7	nad7	nad7	C	C	C	1137	1139	1137	1139	nad7-1137
nad9	nad9	nad9	T	C	T	14	14	14	14		nad9-14
nad9	nad9	nad9	C	C	C	92	92	92	92		nad9-92
nad9	nad9	nad9	C	C	C	111	111	111	111		nad9-111
nad9	nad9	nad9	T	C	C	113	113	113	113		nad9-113	nad9-113
nad9	nad9	nad9	C	C	C	167	167	167	167	nad9-167	nad9-167
nad9	nad9	nad9	C	C	T	190	190	190	190		nad9-190
nad9	nad9	nad9	T	C	T	223	223	223	223		nad9-223
nad9	nad9	nad9	C	C	C	298	298	298	298	nad9-298	nad9-298
nad9	nad9	nad9	T	C	T	311	311	311	311		nad9-311
nad9	nad9	nad9	C	C	C	328	328	328	328		nad9-328
nad9	nad9	nad9	T	C	T	356	356	356	356		nad9-356
nad9	nad9	nad9	C	C	C	398	398	398	398	nad9-398	nad9-398
nad9	nad9	nad9	C	T	C	439	439	439	439	nad9-439
rpl16	rpl16	rpl16	C	C	C	207	225	144	225		rpl16-225
rpl16	rpl16	rpl16	C	C	C	209	227	146	227	rpl16-209	rpl16-227	rpl16-146
rpl16	rpl16	rpl16	T	C	T	210	228	147	228		rpl16-228
rpl16	rpl16	rpl16	T	C	T	269	287	206	287		rpl16-287
rpl16	rpl16	rpl16	T	C	T	337	355	274	355		rpl16-355
rpl16	rpl16	rpl16	C	C	C	426	444	363	444		rpl16-444
rpl16	rpl16	rpl16	C	C	T	440	458	377	458	rpl16-440	rpl16-458
rpl16	rpl16	rpl16	C	C	T	506	524	443	524	rpl16-506	rpl16-524
rpl16	rpl16	rpl16	C	C	C	512	530	449	530		rpl16-530	rpl16-449
rpl5	rpl5	rpl5	C	T	C	35	35	35	35	rpl5-35
rpl5	rpl5	rpl5	C	C	C	58	58	58	58	rpl5-58
rpl5	rpl5	rpl5	C	T	T	59	59	59	59	rpl5-59
rpl5	rpl5	rpl5	C	C	C	64	64	64	64	rpl5-64
rpl5	rpl5	rpl5	C	T	T	92	92	92	92	rpl5-92
rpl5	rpl5	rpl5	C	T	T	169	169	163	169	rpl5-169
rpl5	rpl5	rpl5	C	T	T	317	326	314	329	rpl5-317
rpl5	rpl5	rpl5	C	T	C	329	338	326	341	rpl5-329
rpl5	rpl5	rpl5	C	C	C	417	426	414	429			rpl5-414
rpl5	rpl5	rpl5	C	T	C	512	521	509	524	rpl5-512
rps12	rps12	rps12	T	C	T	71	71	71	71		rps12-71
rps12	rps12	rps12	C	C	C	84	84	84	84	rps12-84
rps12	rps12	rps12	C	T	C	104	104	104	104	rps12-104
rps12	rps12	rps12	C	A	C	159	159	159	159			rps12-159
rps12	rps12	rps12	C	C	C	196	196	196	196	rps12-196	rps12-196	rps12-196
rps12	rps12	rps12	C	C	C	221	221	221	221	rps12-221	rps12-221	rps12-221
rps12	rps12	rps12	C	C	T	269	269	269	269	rps12-269	rps12-269
rps12	rps12	rps12	C	C	C	284	284	284	284	rps12-284	rps12-284	rps12-284
rps12	rps12	rps12	C	C	C	285	285	285	285	rps12-285
rps3	rps3	rps3	T	C	T	58	58	58	58		rps3-58
rps3	rps3	rps3	C	C	T	64	64	64	64	rps3-64	rps3-64
rps3	rps3	rps3	C	C	C	69	69	69	69		rps3-69
rps3	rps3	rps3	C	C	C	171	170	171	171		rps3-170
rps3	rps3	rps3	C	C	C	515	502	500	515		rps3-502
rps3	rps3	rps3	C	-	C	603	0	588	603	rps3-603
rps3	rps3	rps3	T	C	C	710	643	701	716		rps3-643
rps3	rps3	rps3	C	C	C	887	814	878	893	rps3-887	rps3-814
rps3	rps3	rps3	T	C	T	1028	955	1010	1034		rps3-955
rps3	rps3	rps3	C	T	T	1344	1280	1323	1359	rps3-1344
rps3	rps3	rps3	C	C	C	1349	1285	1328	1364		rps3-1285
rps3	rps3	rps3	C	T	A	1470	1418	1464	1500	rps3-1470
rps3	rps3	rps3	C	T	C	1534	1479	1525	1564	rps3-1534		rps3-1525
rps3	rps3	rps3	C	C	C	1567	1512	1558	1597		rps3-1512	rps3-1558
rps3	rps3	rps3	C	C	C	1571	1516	1562	1601	rps3-1571
rps3	rps3	rps3	C	C	T	1598	1543	1589	1628	rps3-1598	rps3-1543
rps3	rps3	rps3	T	C	T	1612	1557	1603	1642		rps3-1557
rps4	rps4	rps4	C	C	C	77	38	38	77	rps4-77	rps4-38
rps4	rps4	rps4	C	C	T	88	49	49	88	rps4-88	rps4-49
rps4	rps4	rps4	C	C	T	175	133	133	175	rps4-175
rps4	rps4	rps4	C	T	T	226	184	184	226	rps4-226
rps4	rps4	rps4	C	T	C	235	193	193	235	rps4-235
rps4	rps4	rps4	C	T	T	299	257	254	299	rps4-299
rps4	rps4	rps4	C	A	C	308	266	263	308	rps4-308
rps4	rps4	rps4	T	C	C	320	278	275	320		rps4-278
rps4	rps4	rps4	C	C	C	332	290	287	332	rps4-332	rps4-290
rps4	rps4	rps4	C	C	C	377	335	332	377	rps4-377
rps4	rps4	rps4	C	C	C	524	482	479	524	rps4-524
rps4	rps4	rps4	C	C	C	882	858	834	912		rps4-858
rps4	rps4	rps4	C	C	C	927	897	894	972		rps4-897
rps4	rps4	rps4	C	C	C	956	926	923	1001	rps4-956	rps4-926
rps4	rps4	rps4	C	C	C	967	937	934	1012	rps4-967
rps4	rps4	rps4	C	C	C	992	962	959	1037	rps4-992	rps4-962
rps4	rps4	rps4	C	C	C	1042	1012	1009	1087	rps4-1042
rps4	rps4	rps4	C	C	C	1043	1013	1010	1088	rps4-1043
rps4	rps4	rps4	C	C	T	1052	1022	1019	1097	rps4-1052	rps4-1022
rps4	rps4	rps4	C	C	C	1057	1027	1024	1102		rps4-1027

## Sheet: Sheet1
atp1-1415
atp1-1425
	atp1-1490
	atp1-1499
	orf25-59
	orf25-62	atp4-59
	orf25-74	atp4-71
	orf25-79
	orf25-92	atp4-89
	orf25-121
	orf25-363
	orf25-398
	orf25-419
	orfB-60
	orfB-123
	orfB-442
	atp9-81
	atp9-82
atp9-167
	atp9-205
		atp9-212
ccb206-16
ccb206-28	ccmB-28
	ccmB-43
ccb206-71
ccb206-80
ccb206-304	ccmB-304
ccb206-338	ccmB-338
ccb206-367	ccmB-367
ccb206-379
ccb206-380
ccb206-406
ccb206-424
ccb206-428	ccmB-428
ccb206-467	ccmB-467
ccb206-475	ccmB-475
ccb206-476	ccmB-476
ccb206-485	ccmB-485
	ccmB-596
	ccmC-76
	ccmC-103
	ccmC-115
ccb256-133
	ccmC-179
ccb256-184	ccmC-184
	ccmC-236
	ccmC-299
	ccmC-331
	ccmC-400
ccb256-521	ccmC-521
ccb256-548	ccmC-548
ccb256-568	ccmC-568
ccb256-575	ccmC-575
ccb256-608	ccmC-608
ccb256-614	ccmC-614
ccb256-618
ccb256-619	ccmC-619
	ccmC-624
	ccmC-665
	ccmFc-38
	ccmFc-50
	ccmFc-52
ccb452-122
ccb452-123
ccb452-146	ccmFc-146
ccb452-155
ccb452-160
ccb452-175
	ccmFc-301
ccb452-333
ccb452-334	ccmFc-325
ccb452-378	ccmFc-369
ccb452-406	ccmFc-397
ccb452-415
ccb452-561	ccmFc-543
	ccmFc-900
	ccmFc-960
	ccmFc-1130
ccb452-1172
ccb452-1215
ccb452-1246
ccb452-1280
ccb452-1327
cob-118
cob-286	cob-286
	cob-298
cob-325	cob-325
		cob-358
	cob-419
cob-568	cob-568
cob-610
	cob-680
	cob-725
	cob-853
	cob-908
cob-924
	cob-982
		cob-1084
	cob-1098
	cob-1124
cob-1160
	cox1-15
		cox1-452
		cox1-515
		cox1-551
		cox1-590
	cox1-1403
	cox1-1406	cox1-1405
	cox1-1434	cox1-1433
	cox1-1490	cox1-1489
	cox2-7
	cox2-14
	cox2-30
cox2-25
cox2-27	cox2-33
	cox2-77
cox2-138	cox2-144
	cox2-162
	cox2-167
	cox2-169
cox2-253
cox2-278
cox2-379
	cox2-449
	cox2-466
	cox2-467
	cox2-482
	cox2-550
cox2-557	cox2-563
cox2-581
	cox2-638	cox2-632
	cox2-704
cox2-721		cox2-724
cox2-742		cox2-745
cox3-112
cox3-245	cox3-290	cox3-245
cox3-257	cox3-302
	cox3-334
		cox3-304
cox3-311	cox3-356	cox3-311
cox3-314	cox3-359	cox3-314
cox3-413	cox3-458
		cox3-419
cox3-422	cox3-467	cox3-422
	cox3-572
	cox3-799	cox3-754
	cox3-809	cox3-764
matR-214
matR-374
matR-461
matR-1408
matR-1593
matR-1596
matR-1730	matR-1745
matR-1731
matR-1751	matR-1766
matR-1771		matR-1708
	matR-1800
matR-1807		matR-1744
matR-1895
	orfX-53
	orfX-64
	orfX-86
	orfX-91
	orfX-102
	orfX-127
	orfX-149
	orfX-155
	orfX-157
	orfX-158
	orfX-205
	orfX-215
	orfX-229
	orfX-251
	orfX-289
	orfX-308
	orfX-355
	orfX-358
	orfX-371
	orfX-373
		mttB-388
	orfX-401
	orfX-403	mttB-391
	orfX-406	mttB-394
	orfX-434
	orfX-464
	orfX-468
	orfX-532
	orfX-575
	orfX-580
	orfX-581
	orfX-637
	orfX-687
	orfX-694	mttB-682
		mttB-687
	orfX-700
nad1-2	nad1-2
nad1-40
nad1-167
	nad1-215
		nad1-265
nad1-307	nad1-307	nad1-307
nad1-308	nad1-308	nad1-308
		nad1-376
nad1-490
nad1-492
nad1-493
nad1-500	nad1-500
nad1-536	nad1-536
	nad1-537
	nad1-555
nad1-571
	nad1-577
nad1-580
nad1-635	nad1-635
nad1-725
	nad1-734
	nad1-743
	nad1-779
nad1-823	nad1-823	nad1-814
nad1-898	nad1-898	nad1-889
		nad1-919
nad1-937	nad1-937
	nad1-939
	nad1-953
nad2-19
nad2-28
nad2-89
nad2-90
nad2-341
nad2-344
nad2-389
nad2-394
		nad2-359
nad2-461
	nad2-26
nad2-695
nad2-821
nad2-842
nad2-953
nad2-961
nad2-991
nad2-995
	nad2-523
nad2-1160
	nad2-621
nad2-1279
nad2-1280
nad2-1309
	nad2-788
	nad2-809
nad2-1433
nad2-1436
	nad2-1148
	nad2-1397
	nad2-1400
	nad2-1403
	nad2-1408
	nad2-1409
	nad2-1416
nad4-29
	nad4-44
nad4-74
nad4-84
	nad4-154
nad4-158
nad4-164	nad4-164
nad4-166	nad4-166
nad4-197	nad4-197
	nad4-317
nad4-362	nad4-362
nad4-376	nad4-376
	nad4-401
nad4-403
	nad4-416
	nad4-433
nad4-436
nad4-437	nad4-437
	nad4-449
nad4-608
nad4-767
nad4-784
nad4-836
		nad4-848
		nad4-878
		nad4-1001
		nad4-1007
nad4-1033
nad4-1101
nad4-1131
nad4-1148
		nad4-1142
nad4-1172
nad4-1194
nad4-1206
		nad4-1298
nad4-1355		nad4-1346
nad4-1373
nad4-1405
nad4-1417	nad4-1417	nad4-1408
nad4-1433		nad4-1424
	nad4L-2
	nad4L-8
nad4L-21
nad4L-41
nad4L-86
nad4L-95
nad4L-100
nad4L-110
nad4L-131
nad4L-188	nad4L-188
nad4L-197	nad4L-197
		nad4L-281
nad5-272
nad5-358
		nad5-359
nad5-374		nad5-374
nad5-398		nad5-398
nad5-494
		nad5-539
nad5-548
nad5-553
nad5-598
nad5-608		nad5-608
nad5-609
nad5-629
nad5-676		nad5-676
nad5-725
nad5-801
nad5-835		nad5-835
nad5-875
nad5-1273
nad5-1275
		nad5-1310
nad5-1318
	nad5-1490
nad5-1550	nad5-1550	nad5-1526
	nad5-1567
		nad5-1544
	nad5-1580
	nad5-1589
	nad5-1591
		nad5-1586
	nad5-1611
nad5-1665
nad5-1731
nad5-1895	nad5-1895
	nad5-1900
	nad5-1901
nad5-1916	nad5-1916	nad5-1892
nad5-1918	nad5-1918	nad5-1894
nad5-1958		nad5-1934
	nad6-25
nad6-26	nad6-26
nad6-53
nad6-88	nad6-88
nad6-89	nad6-89
nad6-161		nad6-161
		nad6-169
nad6-191	nad6-191	nad6-191
nad6-446	nad6-446
nad6-463
	nad6-476
	nad6-562
	nad6-567
	nad6-569
nad7-24
nad7-38	nad7-38
	nad7-44
	nad7-45
nad7-77	nad7-77	nad7-77
	nad7-83
	nad7-99
nad7-137	nad7-137	nad7-137
nad7-200
	nad7-211
nad7-213
	nad7-224
	nad7-244
nad7-244
	nad7-251
nad7-251
	nad7-315
	nad7-335
nad7-335
	nad7-344
nad7-344
	nad7-383
	nad7-531
	nad7-533
	nad7-534
	nad7-578
	nad7-679
	nad7-698
nad7-698
	nad7-724
nad7-724		nad7-724
	nad7-734
nad7-734
	nad7-739
nad7-739		nad7-739
		nad7-740
nad7-769
nad7-789
nad7-795
	nad7-836
nad7-963
nad7-1050		nad7-1050
		nad7-1057
nad7-1088
	nad7-1103
nad7-1103		nad7-1103
nad7-1124
nad7-1137
	nad9-14
	nad9-92
	nad9-111
	nad9-113	nad9-113
nad9-167	nad9-167
	nad9-190
	nad9-223
nad9-298	nad9-298
	nad9-311
	nad9-328
	nad9-356
nad9-398	nad9-398
nad9-439
	rpl16-225
rpl16-209	rpl16-227	rpl16-146
	rpl16-228
	rpl16-287
	rpl16-355
	rpl16-444
rpl16-440	rpl16-458
rpl16-506	rpl16-524
	rpl16-530	rpl16-449
rpl5-35
rpl5-58
rpl5-59
rpl5-64
rpl5-92
rpl5-169
rpl5-317
rpl5-329
		rpl5-414
rpl5-512
	rps12-71
rps12-84
rps12-104
		rps12-159
rps12-196	rps12-196	rps12-196
rps12-221	rps12-221	rps12-221
rps12-269	rps12-269
rps12-284	rps12-284	rps12-284
rps12-285
	rps3-58
rps3-64	rps3-64
	rps3-69
	rps3-170
	rps3-502
rps3-603
	rps3-643
rps3-887	rps3-814
	rps3-955
rps3-1344
	rps3-1285
rps3-1470
rps3-1534		rps3-1525
	rps3-1512	rps3-1558
rps3-1571
rps3-1598	rps3-1543
	rps3-1557
rps4-77	rps4-38
rps4-88	rps4-49
rps4-175
rps4-226
rps4-235
rps4-299
rps4-308
	rps4-278
rps4-332	rps4-290
rps4-377
rps4-524
	rps4-858
	rps4-897
rps4-956	rps4-926
rps4-967
rps4-992	rps4-962
rps4-1042
rps4-1043
rps4-1052	rps4-1022
	rps4-1027
